# Supplementary material for: Oral health behavior of children and guardians’ beliefs about children’s dental caries in Vientiane, Lao People’s Democratic Republic (Lao PDR)
Source: PLoS One. 2019 Jan 25;14(1):e0211257. doi: 10.1371/journal.pone.0211257 (PMC6347166; doi:10.1371/journal.pone.0211257)
Supplement: S3 File — (XLSX) [file pone.0211257.s003.xlsx]

## Sheet: S2 Dataset
School	Child_gender	Grade	Caries	TV	DVD	PC	Fixed_phone	Refrigerator	Car_truck	Rice_field	Domestic_animal	Q1	Q2	Q3	Q4	Q5	Q6	Q7	Q8	Q9	Q10	Q11	Q12	Q13	Q14	Q15	Q16	Q17	Q18	Q19	Q20	Q21	Q22	Q23	Q24	Q25	Q26	Q27	Q28	Q29	Q30	Q31	Q32	Q33	Relationship_to_ child	Guardian_gender	Guardian_age	Occupation	First_component
1	1	5	0	1	1	1	1	1	1	0	0	1	2	1	4	5	5	5	5	5	4	2	2	5	5	3	4	3	1	4	2	2	1	1	1	1	1	2	20130100	1	1		1	3	2	1	38	2	1.72191
1	0	5	0	1	1	1	1	1	0	0	0	1	3	2	4	5	5	5	5	5		2	2	5	5	3	2	3	1	4	2	1	1	1	1	1	1	1	20130000				1	2	1	0	41	2	1.06781
1	0	5	0	1	1	1	1	1	1	0	0	1	1	1	4	1	4	4	4	2	4	2	2	4	5	2	4	3	1	4	2	2	1	2	1	2	2	1	20130000	4	1		1	2	2	1	50	2	1.72191
1	0	5	0	1	1	1	1	1	1	0	0	1	1	1	5	5	5	4	4	5	4	2	2	5	3	2	4	2	3	4	2	2	1	2	1	1	1	2	9		1		1	1	1	0	30	3	1.72191
1	0	5	0	1	0	1	0	1	0	0	0	3	1	3	4	1	5	5	5	5	3	4	4	3	5	3	4	3	1	4	2	3	3	3	3	3	3	4	20140000	1	1		1	3	1	0	36	1	-0.081415
1	1	5	0	1	1	1	0	1	1	0	1	1	3	1	4	5	5	4	4	5	3	2	2	4	4	3	4	3	1	2	2	2	1	1	1	1	1	2	20130000	1	1		1	3	1	0	37	2	1.22555
1	0	5	0	1	1	1	1	1	1	0	0	3	3	1	3	1	3	3	1	2	3	2	2	5	4	3	3	3	3	4	1	1	1	2	1	1	1	2	20130900	2	1		1	1	1	0	30	3	1.72191
1	0	5	0	1	1	0	0	1	1	0	0	2	2	2	4	2	4	5	4	4	5	1	1	1	5	2	4	3	2	2	1	2	1	1	1	1	1	2	20130000		1		1	3	3			9	0.541515
1	0	5	0	1	0	0	0	1	0	0	1	3	2	4	4	1	4	1	4	4	4	2	2	4	3	3	4	4	1	4	2	3	1	1	1	2	1	2	9	1	1		1	3	3			9	-0.765448
1	0	5	0	1	1	1	0	1	0	0	1	2	2	3	4	3	5	5	5	4	3	2	2	5	4	3	2	3	1	4	2	2	1	1	1	1	1	3	20130000	1	1		1	3	1	0	32	1	0.571452
1	1	4	0	1	1	1	1	1	0	0	0	1	2	3	4	4	4	4	4	4	5	2	2	5	5	3	4	4	1	4	2	2	1	1	1	1	1	2	20130000	4	1		1	3	1	0		1	1.06781
1	0	3	0	1	1	0	1	1	0	0	0	3	3	1	4	5	4	2	4	4	3	4	2	5	4	2	4	3	1	4	1	1	1	1	1	1	1	3	9		1		1	3	3			9	0.383781
1	1	5	0	1	0	0	1	1	0	0	0	3	1	2	5	5	5	2	4	1	4	2	2	4	5	1	3	4	3	1	1	2	1	1	1	2	2	3	20130000	3	1		1	1	1	1		1	-0.269086
1	0	1	0	1	0	0	1	1	1	0	0	2	2	1	2	1	1	1	1	4	3	2	2	4	5	1	2	3	1	1	2	2	1	1	1	1	1	4	9		1	1	1	1	2	1	37	2	0.38501
1	0	1	0	1	1	1	1	1	1	0	1	1	3	3	4	5	4	5	5	5	4	4	4	3	3	3	2	3	1	2	2	2	1	1	1	1	1	4	9		2		1	2	2	1	34	2	1.72191
1	0	1	0	1	1	0	0	1	1	0	0	1	1	4	5	4	5	2	4	5	4	2	2	4	5	3	3	3	1	1	1	2	1	1	1	2	2	2	9	1	1	1	1	1	1	0	42	3	0.541515
1	0	1	0	1	1	1	0	1	0	0	0	2	3	1	5	5	5	5	5	5	4	2	2	5	5	4	4	3	1	4	2	1	1	1	1	1	1	4	20130900				1	3	2	1	37	6	0.571452
1	1	1	0	1	1	1	1	1	1	0	0	1	3	1	5	5	5	5	5	5	4	2	2	3	5	2	3	3	1	4	2	2	1	1	1	1	1	2	9		1	1	1	3	1	0	31	2	1.72191
1	1	1	0	1	1	0	0	1	1	1	0	2	3	3	4	4	4	5	5	5	3	2	2	2	4	2	2	3	1	4	2	2	1	1	1	1	2	2	9	1	1		1	3	2	1		3	0.541515
1	0	1	0	1	0	0	1	1	1	0	0	1	1		3	1		5	1	5		1	2	5	2	2	2	3	3	3	1	2	1		3	1	3	2	9				1	2	1	0	34	1	0.38501
1	0	1	0	1	1	1	0	1	1	0	0	2	1	3	4	5	5	5	4	2	4	4	4	4	3	3	4	3	1	3	2	2	1	1	1	1	1	2	9	1	1	5	1	2	1	0	37	2	1.22555
1	1	1	0	1	1	0	1	1	0	0	0	1	1	3	5	5	5	5	5	5	2	2	2	2	2	3	4	3	1	2	2	2	1	1	1	1	1	4	9		2		1	3	2	1		9	0.383781
1	1	1	0	1	1	1	1	1	1	1	1		3	2	5	5		5			4	2	2	4	4	2	2	3	1	2	1	2	1	1	1	1	1	1	9		2	1	2	2	3	1	20	4	1.72191
1	1	1	0	1	1	1	1	1	1	0	0	2	2	2	4	4	4	4	4	2	3	4	2	4	4	2	4	3	1	2	2	2	1	1	1	1	1	2	20130000	4	1	1	1	2	2	1	39	2	1.72191
1	1	1	0	1	1	1	0	1	1	0	1	2	1	1	5	4	5	5	4	2	2	2	2	5	5	2	2	3	2	4	2	2	2	1	2	2	1	3	20130000	1	1		1	1	1	0		1	1.22555
1	1	3	0	1	1	0	0	1	0	0	0	2	1	3	5	5	5	5	5	5	3	2	2	5	4	2	5	3	3	3	1	2	2	2	2	2	2	3	20140901	4	1		1	1	1	0	31	1	-0.112582
1	1	3	0	1	1	1	0	1	0	0	0	2	2	3	4	3	4	4	5	4	2	2	2	5	5	4	4	3	1	2	2	2	1	1	1	1	1	4	9		1		1	2	1	0	31	2	0.571452
1	1	3	0	1	1	0	1	1	0	1	1	1	1	1	5	5	5	5	4	4	4	2	2	5	2	2	2	2	3	3	2	2	1	1	1	1	2	3	20130000	2	1		1	1	1	0	34	1	0.383781
1	1	2	0	1	1	0	0	1	0	0	0	2	2	3	5	2	2	5	5	5	2	2	2	4	5	3	4	4	1	4	2	2	1	1	1	1	2	1	20130000	2	1		1	1	1	0	25	9	-0.112582
1	0	3	0	1	0	0	1	1	0	0	1	2	1	2	5	5	5	5	5	5	4	2	2	5	4	4	4	3	1	4	2	2	1		1	1	1	2	20131229	2	1	1	1	2	1	0	40	1	-0.269086
1	0	4	0	1	0	0	0	1	0	0	1	2	1	3	3	4	4	4	2	3	4	2	2	5	4	2	4	3	1	4	2	2	2	2	3	2	1	4	20130900	1	1		1	1	1	0	37	1	-0.765448
1	1	3	0	1	1	1	1	1	1	0	1	2	1	2	5	5	1	4	5	5	3	2	2	4	1	1	1	2	2	1	2	2	1	1	2	2	1	1	20140000		1		1	1	1	0	32	3	1.72191
1	0	3	0	1	1	1	0	1	1	0	0	1	3	2	5	4	5	5	4	4	3	2	2	5	4	2	4	4	1	4	1	1	1	1	1	1	1	1	20140815	1	1	1	1	2	1	0	43	2	1.22555
1	0	2	0	1	1	0	0	1	0	0	0	1	3	3	5	4	4	3	5	5	4	4	4	5	5	3	3	3	1	2	2	3	1	2	1	3	2	3	9		3	5	1	1	2	1	37	9	-0.112582
1	0	2	0	1	1	0	1	1	0	0	0	3	3	5	1	1	3	1	5	2	2	1	2	2	5	2	1	3	1	4	2	2	3	1	1	1	1	2	9	1	1	1	1	1	1	0		9	0.383781
1	0	4	0	1	1	0	1	1	0	0	1	2	3	2	5	1	5	4	4	5	5	4	4	4	4	5	4	3	1	2	1	1	1	1	1	1	1	2	9	4	1	1	1	2	2	1		9	0.383781
1	1	2	0	1	1	0	0	1	0	0	0	1	2	3	5	5	5	5	5	5	1	4	2	5	4	2	4	3	3	2	2	2	1	2	1	2	2	3	9	1	1		1	1	3	1	15	4	-0.112582
1	1	4	0	1	0	0	1	1	1	0	0	1	2	1	2	1	1	1	1	4	3	2	2	4	5	1	2	3	1	1	2	2	1	1	1	1	1	4	9				1	1	2	1	37	2	0.38501
1	0	4	0	1	1	1	0	1	1	0	0	1	1	1	4	5	4	5	5	5	4	2	2	2	1	1	2	2	2	1	1	2	1	2	1	1	1	2	20130318	1	1		1	2	2	1	39	2	1.22555
1	1	5	0	1	1	1	1	1	1	0	0	2	3				5			5	4	2	2	4	5	2	4	3	1	4	2	1	1	1	1	1	1	4	20120713	1	1		1	2	2	1	32	3	1.72191
1	1	5	0	1	0	1	1	1	0	0	0	2	3	1	4	5	5	4	5	4	4	2	2	4	3	2	2	2	3	4	2	2	1	2	1	2	2	3	20130000	1	1		1	1	3			9	0.414947
1	1	4	0	1	0	0	0	0	0	0	0	2	1	4	5	5	5	4	4	4	3	2	2	3	3	3	2	1	2	2	2	2	2	3	1	1	2	2	9		3	2	1	1	3	0		4	-1.77956
1	0	4	0	1	1	1	0	1	0	0	0	1	3	2	4	5	2	5	4	4	3	2	1	5	2	1	2	2	2	1	2	2	1	1	1	1	2	4	9				1	1	1	0	36	2	0.571452
1	0	5	0	1	1	1	0	1	1	0	1	2	1	1	5	4	5	5	4	2	2	2	2	5	5	2	2	3	2	4	2	2	2	1	2	2	1	2	20130000	1	1		1	1	1	0	36	1	1.22555
1	0	4	0	1	1	1	0	1	1	1	1	1	2	3	5	5	4	5	4	5	4	2	2	4	3	2	4	1	3	3	2	2	1	1	1	1	2	3	20120000	2	1		1	1	1	0	46	2	1.22555
2	0	5	0	1	0	0	0	1	0	0	0	2	1	4	5	5	5	5	4	5	4	2	2	4	4	2	4	4	1		2	2	2	1	1	1	2	2	20140900	1	1		1	1	1	0	41	3	-0.765448
2	0	5	0	1	0	0	0	1	0	1	1	2	1	4	5	5	5	5	5	5	4	2	2	4	4	2	4	4	1	4	2	2	2	1	1	1	1	2	20140900	1	1		1	1	1	0	32	1	-0.765448
2	0	5	0	1	1	1	1	1	0	1	1	2	1	4	5	5	5	5	4	5	4	2	2	4		2	4	4	1	4	2	2	2	1	1	1	2	2	20140900	1	1		1	1	1	0	45	1	1.06781
2	0	4	0	1	0	0	0	0	0	0	0	2	1	4	5	5	5	5	5	5	4	2	2	4	4	2	4	4	1	4	2	2	2	1	1	1	1	2	20140906	1	1		1	1	1	0	34	1	-1.77956
2	0	4	0	1	1	1	0	1	0	0	0	1	3	3	3	3	5	5	5	2	3	5	4	5		1	2	3	1	4	1	1	2	2	2	2	2	2	20130000		1		1	1	2	1		2	0.571452
2	0	4	0	0	0	0	1	1	0	1	1		3	1			4				4		2	4	5	1	2	3	1	2	1	2	2	1	1	1	1	4	20130000				1	2	1	0	43	9	-1.36409
2	0	4	0	1	0	0	1	1	0	0	0	2	3	3	4	5	5	4	2	4	2	4	4	5	4		4	3	1	3	2	2	1	1	1	1	1	4	9		1	5	1	1	2	1	54	9	-0.269086
2	1	3	0	1	0	0	0	1	0	1	1	2	1	2	1	1	5	5	5	5	3	1	2	5	5	1	1	3	1	3	2	3	1	2	1	3	1	3	20130000	1	1	5	1	1	1	0	36	9	-0.765448
2	0	2	0	1	0	0	1	1	0	0	0	1	3	3	5	5	5	5	5	5	3	2	2	3	5	1	5	3	1	1	1	2	1	1	1	1	1	2	20140900	2	1		1	3	2	1	36	9	-0.269086
2	0	1	0	1	0	0	0	1	0	0	0	2	2	2	4	5	5	4	4	4	4	2	2	5	4	3	4	4	1	1	1	2	2	2	2	1	1	3	9	2	1			3	1	0	35	9	-0.765448
2	0	1	0	1	1	0	0	1	1	0	0	1	2	1	5	5	5	5	5	5	3	2	2	5	2	1	5	3	1	2	2	2	1	1	1	1	1	2	9	2	1		1	3	2	1	35	2	0.541515
2	0	1	0	1	1	0	0	1	1	0	0	1	3	1	4	1	4	4	5	4	4	2	2	3	1	2	4	2	1	2	2	2	1	1	1	1	1	2	9				1	2	2	1	41	2	0.541515
2	0	4	0	1	0	0	0	0	0	0	0	2	1	4	5	5	5	5	5	5	4	2	2	4	4	2	4	4	1	4	2	2	1	1	1	1	1	2	20031102	1	1		1	2	3	1	19	9	-1.77956
2	1	2	0	1	1	0	0	1	1	0	1	3	2	1	5	2	4	5	4	3	3	3	3	5	5	2	4	4	1	2	2	2	3	3	1	1	1	4	9	2	1		1	3	2	1	35	5	0.541515
2	0	5	0	1	0	0	0	1	0	0	0	2	1	4	5	5	5	5	4	5	4	2	2	4	4	2	4	4	1		2	2	2	1	1	1	2	2	20140900	1	1		1	1	1	0	41	1	-0.765448
2	1	1	0	1	1	1	1	1	0	0	1	2	1	4	4	1	4	5	4	3	3	4	2	3	3	3	2	1	3	1	2	3	2	2	2	1	2	4	9		2	1	1	1	1	0	30	9	1.06781
2	1	1	0	1	1	0	0	1	0	0	0	3	3	2	4	4	4	2	4	5	4	2	4	5	5	4	2	3	1	1	1	2	2	2	2	1	1	3	9	2	1		1	3	3			9	-0.112582
2	1	1	0	1	0	0	1	1	0	0	0	2	3	3	5	5	4	5	4	5	4	2	2	4	4	3	4	3	1	3	2	2	1	1	1	1	2	4	9				1	3	1	0	30	8	-0.269086
3	1	1	0	1	1	0	0	1	1	0	0	2	3	3	4	1	4	4	2	2	4	2	2	2	3	2	4	2	2	2	1	2	1	1	1	1	2	4	9		1		1	1	1	0	26	3	0.541515
3	0	1	0	1	0	0	0	1	0	0	0	1	2	2	5	5	5	5	4	4	3	2	2	4	4	2	4	2	1	3	1	2	1	1	1	1	1	1	20130000	2	1		1	2	1	0	30	9	-0.765448
3	1	5	0	1	1	1	0	1	1	0	0	2	1	4	4	5	4	4	4	4	4	2	2	4	2	2	2	3	3	2	2	2	3	2	1	1	3	2	9	1	1		1	1	3	1		2	1.22555
3	1	3	0	1	1	0	0	0	0	0	1	3	1	5	4	5	5	5	5	5	3	5	1	3	5	5	5	4		4	2	2	2	2			2	3	20130000	4	1		2	3	2	1		13	-1.1267
3	0	3	0	1	1	1	0	1	0	0	0	2	3	2	1	3	4	5	4	2	4	2	2	5	5	5	4	3	1	3	2	2	1	1	1	1	1	4	9	4	2		2	2	1	0		1	0.571452
3	0	5	0	1	1	1	1	1	1	0	0	2	1	1	5	5	5	5	5	4	3	2	2	3	4	3	1	2	2	1	1	2	2	2	2		2	4	9		2	3	2	1	1	0	44	9	1.72191
3	0	5	0	1	1	0	0	1	0	0	0	1	1	3	3	5	4	4	4	3	3	2	2	3	2	1	2	3	3	2	2	3	1	2	1	3	2	2	20130200	1	1		1	1	2	1	48	2	-0.112582
3	1	4	0	1	1	0	0	0	0	0	1	3	1	5	4	5	5	5	5	5	5	5	1	3	5	5	5	4	1	4	2	2	2	2	2	2	2	3	20130000	4	1	3	2	3	2	1		13	-1.1267
3	1	5	0	1	1	0	0	1	0	0	0	2	1	4	5	5	5	4	4	5	4	2	2	3	5	2	2	3	2	2	1	2	2	2	2	2	2	4	9				1	1	2	1		3	-0.112582
3	1	5	0	1	1	1	0	1	1	0	0	2	1	4	4	4	4	4	4	4	4	2	2	4	4	3	3	3	1	2	1	2	1	1	2	1	1	3	9	1	1		1	1	3			9	1.22555
3	1	4	0	1	1	1	0	1	0	0	1	1	2	3	4	4	4	4	4	3	3	2	2	3	2	2	4	3	3	3	2	2	1	1	1	1	1	2	20140321	4	1		2	3	1	0		1	0.571452
3	0	4	0	1	0	0	0	1	0	0	1	2	3	3	5	5	5	5	5	5	4	2	2	2	4	2	4	3	3	2	2	2	1	1	1	1	2	1	20130000	2	1		1	2	2	1	40	9	-0.765448
3	1	3	0	1	1	1	1	1	1	0	0	2	2	5	4	4	4	4	5	4	4	4	4	4	4	4	4	2	1	3	1	3	1	1	1	1	2	4	9		1		3	1	2	1	45	8	1.72191
3	0	3	0	1	1	0	0	1	0	0	0	2	3	3	1	1	4	4	4	4	4	2	2	2	4	4	4	3	3	3	2	2	1	2	1	2	2	4	9		3	1	1	2	3	1	39	2	-0.112582
4	1	5	0	1	1	0	0	1	0	0	0	1	1	3	4	2	5	4	5	5	4	2	2	4	5	2	5	2	1	3	2	2	1	1	1	1	1	2	20130000	2	3	1	1	3	2	1	33	2	-0.112582
4	1	5	0	0	0	0	0	0	1	0	0	2	3		1	1	1	5	5	5	4	3	3	5	5	3	5	3	1	3	1	2	1	1	1	1	1	4	9		1		1	3	2	1	53	9	-2.22047
4	0	5	0	1	0	0	1	1	0	0	0	2	2	5	4	5	4	5	3	3	4	2	2	4	4	3	3	3	1	2	1	3	2	1	2	1	1	4	9		1		1	3	1	0	32	1	-0.269086
4	0	5	0	1	1	1	0	1	1	0	1	1	1	4	5	1	4	5	5	4	4	4	4	4	3	3	3	3	1	3	1	2	1	1	1	1	1	3	20130610	1	1	1	1	1	1	0	40	3	1.22555
4	1	4	0	1	1	0	1	1	0	0	0	2		2		5	5	5	3	3	4	2	2	4		3	3	3	2	2	1	3	2	1	2	1	1	4	9		1			3	1	0	32	1	0.383781
4	0	4	0	1	0	0	0	0	0	1	0	1	2	3	5	5	5	5	2	5	3	2		5	1	1	3	2	1	2	1	2	2	2	3			4	9		1		1	3	2	1	49	9	-1.77956
4	1	3	0	1	1	0	0	0	0	0	0	2	1	1	5	5	5	5	4	5	3	2	2	3	3	1	3	3	1	2	1	2	2	2	2	2	2	4	9	4	1	1	1	3	2	1	42	9	-1.1267
4	1	2	0	1	1	0	0	1	0	0	0	2	3	4	4	4	4	4	4	3	4	2	2	3	2	1	3	1	2	3	1	2	1	1	1	3	1	4	9	2	1	1	1	3	2	1		9	-0.112582
4	1	2	0	1	1	0	0	1	0	0	0		2	1	4	1	5	4	5	4	4	2	2	4	4	2	4	3	1	3	2	2	1	1	1	1	1	4	9		1		1	2	1	0	32	9	-0.112582
4	0	2	0	1	1	1	1	1	1	0	0	1	3	3	4	5	3	4	4	3	3	2	2	5	3	3	4	2	3	2	3	2	3	3	3	3	3	2	20120000	1	1		1	3	1	0	34	2	1.72191
4	1	1	0	1	1	0	0	1	0	0	0		2	1	4	1	5	4	5	4	4	2	2	4	4	2	4	3	1	3	2	2	1	1	1	1	1	4	9		1		1	2	1	0	32	9	-0.112582
4	0	1	0	1	1	1	0	1	0	0	1	1	2	3	3	3	4	4	4	3	3	2	2	3	4	3	4	3	1	2	2	2	1	1	1	1	1	2	20131105	4	1		2	1	1	0	34	8	0.571452
5	1	3	0	1	0	0	0	1	0	0	0	2	1	3	1	1	1	5	4	5	4	2	2	4	2	1	2	1	1	2	2	2	2	2	2	2	2	2	20130000	2	1		1	1	2	1	36	9	-0.765448
5	1	5	0	1	0	0	1	1	0	0	0	2	3	1	2	3	5	3	3		3	4	2	4	4	2	3	3	1	3	1	2	1	1	1	1	1	2	20140000	4	1	2	2	2	3	0	59	8	-0.269086
5	0	5	0	1	0	1	0	1	0	0	0	3	2	4	5	1		1	5			3	3	4	3	4	2	3	1		2	2	3	2	2	2	2	4	9	2	1		1	1	1	0	37	1	-0.081415
5	1	5	0	1	1	0	0	1	0	0	0	1	2	3	4	1	4	3	5	3	3	2	2	4	2	3	4	4	1	3	1	3	1	3	1	3	1	2	9	2	1	2	1	3	2	1	36	2	-0.112582
5	1	5	0	1	0	1	1	1	1	1	1	1	1	1	4	5	5	5	5	5	4	2	2	2	2	3	2	2	1	4	1	3	1	2	1	1	1	3	20120000	1	2	2	2	3	1	0	54	1	1.06904
5	1	5	0	1	1	0	1	1	1	1	1	2	1	1	4	5	5	4	4	4	4	2	2	2	2	3	2	2	1	3	1	3	1	2	1	1	1	3	20120000	1	3	2	2	3	1	0	54	1	1.03788
5	1	5	0	1	1	1	1	1	1	1	1	2	1	4	4	5	4	4	4	4		4	2	5	2	2	4	3	3	3	2	2	1	1	1	3	3	1	20141003	1	1		1	1	1	0	41	3	1.72191
5	1	5	0	1	1	1	1	1	1	0	0	2		3	3	4		3	3	3	3	3	3	3	2	2	4	1	2	1	1	1	3	3	3	3	3	2	20120408	1	3		3	3	3			9	1.72191
5	1	5	0	1	0	1	0	1	1	0	0	1	2	1	5	5	5	5	4	5	3	2	4	3	5	4	4	4	1	4	2	3	1	2	1	2	2	3	9	4	1		2	2	1	0	46	2	0.572681
5	0	5	0	1	1	1	0	1	0	0	0	2	3	4	4	5	4	1	4	4	3	4	4	4	4	2	4	3	1	3	2	2	1	1	1	2	1	3	9	1	1	2	3	3	1	0	30	1	0.571452
5	0	5	0	1	0	0	0	1	0	0	0	2	2	3	5	5	5	5	5	5	4	2	2	5	4	2	4	3	1	2	3	2	1	1	1	2	1	1	9		1		1	3	1	0		8	-0.765448
5	0	5	0	1	1	0	0	1	0	0	0	3	1	4	4	5	5	5	5	5	3	2	2	3	4	2	2	4	1	3	2	2	2	1	2	2	2	2	9			2	1	3	2	1	55	9	-0.112582
5	0	4	0	0	1	0	0	0	0	0	0	1	1	4	5	5	5	5	5	5	4	4	4	4	2	2	3	3	3	3	1	3	1	2	1	1	1	2	20140717	2	1		1	3	1	0	37	1	-2.2217
5	1	4	0	1	1	0	0	1	0	1	0	2	1	2	1	4	5	5	5	5	4	2	2	2	2	2	4	3	1	2	1	2	1	2	1	2	2	2	9		1	3	2	2	1	0	30	3	-0.112582
5	1	4	0	1	1	0	1	1	0	0	0	3	3	3	5	4	4	5	5	5	3	5	2	5	5	1	5	3	1	3	1	2	2	2	1	2	2	3	9	2	1		1	1	1	0	54	1	0.383781
5	0	4	0	1	1	0	0	1	1	0	0	2	1	1	5	5	5	4	5	5	4	2	2	5	4	2	2	3	1	1	2	2	2	2	1	2	2	2	9	2	3	3	1	3	3	1		9	0.541515
5	1	4	0	1	0	0	0	1	0	0	1	2	1		5	5	5	4	5	5	4	2	2	4	1	2	2	3	1	4	1	3	1	1	1	1	1	3	9	1	1		1	3	1	0		1	-0.765448
5	0	4	0	1	0	0	0	1	0	0	0	2	1	3	4	4	4	4	4	4	3	2	2	3	3	3	3	2	3	2	2	3	3	3	2	2	2	4	9		2	1	3	3	1	0	30	1	-0.765448
5	1	3	0	1	1	0	1	1	0	0	1	1	3	3	5	5	5	4	2	4	4	2	1	2	2	2	4	3	3	1	2	2	1	3	1	2	3	3	9	4	1		1	2	3	0		9	0.383781
5	1	3	0	1	0	0	0	1	0	0	0	1		2	2	2	2	2	2	2	2	2	2	2	2	2	2	1	3	2	2	3	3	3	3	3	2	2	9	2	3	4	2	3	1	0	25	2	-0.765448
5	0	3	0	1	0	0	0	0	0	0	0	1	1	3	2	5	5	4	4	2	3	2	2	3	5	3	2	1	1	3	3	1	2	1	1	1	2	2	20130322	1	1	1	1	2	1	0	37	9	-1.77956
5	0	2	0	1	0	0	0	1	0	0	0	2	2	1	5	5	2	2	2	2	2	2	2	2	2	2	2	4	2	3	3	1	1	1	1	1	1	2	9	4	1		1	1	1	0	33	9	-0.765448
5	0	2	0	1	0	0	0	1	0	0	1	3	2	3	5	1	1	4	5	3	3	4	4	2	4	2	3	4	3	1	1	2	1	1	1	1	1	1	20141100	2	1	2	2	2	1	0	39	9	-0.765448
5	0	2	0	1	1	1	1	1	1	1	1	3	3	1	4	5	5	3	4	4	4	4	2	4	4	4	3	3	1	1	3	2	1	2	1	1	2	4	9	2	1		1	2	1	0	32	3	1.72191
5	0	2	0	1	0	0	1	1	1	0	1	2	1	1	1	1	5	5	1	4	4	1	3	5	4	3	4	2	2	4	1	1	1	1	1	1	1	2	9	2	1	2	1	1	1	0	35	1	0.38501
5	1	1	0	1	0	0	0	1	1	0	0	3	1	3	4	5	5	5	4	5	3	3	2	3	5	3	5	3	1	4	1	2	1	1	1	1	1	2	9	1	1		1	1	1	0	36	3	-0.111352
5	1	1	0	0	0	0	0	0	0	0	1	2	2	1	4	1	5	4	4	4	4	5	4	5	4	4	4	3	2	4	1	1	1	1	1	1	1	2	9		2	1	1	1	1	0	29	9	-2.87457
5	1	1	0	1	1	0	0	1	0	0	0	2	2	3	2	4	4	4	4	4	5	2	2	5	4		3	4	1	2	1	2	1	1	1	2	1	4	9		1		1	1	1	0	35	1	-0.112582
5	1	1	0	1	0	0	0	1	0	0	0	2	3	3	5	3	4	5			3	4	4	3	2	2	4	1	1	4	3	2	3	2	2	2	2	4	9		3	2	1	3	1	0	22	9	-0.765448
5	1	1	0	1	0	0	0	1	0	0	1	2	2	3	5	1	1	4	5	3	3	4	4	2	4	2	3	4	2	1	1	2	1	1	1	1	1	1	20140000	4	1		1	2	1	0	39	9	-0.765448
5	1	1	0	1	0	0	0	1	0	0	0	2	2	1	4	5	5	5	5	5	3	2	2	5	4	2	2	3	1	2	3	2	1	1	1	1	1	1	9	1	1		1	2	2	1	34	9	-0.765448
6	1	2	0	1	0	0	0	1	0	0	0	2	3		2	3	5	5	3	2	4	2	2	5	2	2	2	2	1	2	1	3	1	1	3	1	3	4	9		2	5	1	3	1	0	37	1	-0.765448
6	0	5	0	1	0	0	0	1	0	1	0	2	1	3	4	5	4	3	4	5	3	2	2	4	4	2	4	3	1	1	1	2	1	1	1	1	3	2	20130000	1	2		1	3	3	0	64	8	-0.765448
6	0	4	0	1	1	1	1	0	1	0	1	3	1	3	5	5	5	5	5	5	4	2	2	5	5	4	5	4	1	1		1	3	1	1	1	1	1	20140000		1	1	1	1	1	0		2	0.707794
6	0	4	0	1	1	1	1	1	1	0	0	2	3	3	5	5	5	5	4	4	3	1	1	4	4	3	3	3	1	2	3	2	1	2	2	2	2	4	9		1	1	1	3	1	0		9	1.72191
6	1	2	0	1	0	0	0	1	0	0	0	2	3	4	2	3	1	5	3	2	4	2	2	5	2	2	2	2	1	2	1	3	1	1	3	1	3	4	9		2	5	1	3	1	0	37	9	-0.765448
6	1	5	0	0	1	0	0	1	0	0	0	3	3	2	2	5	5	3	4	5	3	2	2	3	4	4	4	2	3	1	1	3	1	2	1	1	2	4	20130000	2	1		1	1	1	0		8	-1.20758
6	1	5	0	1	1	0	1	1	1	0	1	1	2	1	2	1	4	1	4	4	4	2	2	2	2	2	2	3	1	3	2	2	1	1	1	1	1	4	9				1	3	2	1	50	2	1.03788
6	0	5	0	1	1	0	1	1	0	0	0	1	2	1	4	4	5	5	5	5	3	2	2	5	3	3	3	2	1	1	3	2	1	1	1	1	1	1	20140720	1	1		1	1	1	0	34	2	0.383781
6	0	4	0	1	1	1	0	1	1	0	0	1	1	4	2	1	5	5	4	2	2	2	2	1	3	1	4	3	1	2	2	2	2	1	1	1	1	1	9	2	1	1	1	1	3	1	35	2	1.22555
6	1	1	0	1	1	0	0	1	1	0	1	2	1	5	4	3	4	3	5	5	3	2	2	3	4	1	1	3	1	2	1	2	1	2	2	2	2	4	9				1	2	1	0		1	0.541515
6	1	1	0	1	1	0	0	1	1	0	1	2	1	5	5	4	5	5	5	5	3	2	2	3	3	1	1	3	2	2	1	2	2	2	2	2	2	4	9				1	3	1	0		1	0.541515
6	0	2	0	1	1	1	0	1	1	0	0	1	1	4	2	1	5	5	4	2	2	2	2	1	3	1	4	3	1	2	2	2	2	1	1	1	1	1	9	2	1	1	1	1	3	1	35	2	1.22555
7	1	1	0	1	1	0	0	1	0	0	0	1	3	3	5	5	5	5	5	5	4	4	2	2	4	3	2	2	2	1	2	2	1	1	1	1	1	1	20120000	1	1	1	1	3	1	0	32	2	-0.112582
7	0	1	0	1	0	0	1	1	0	1	0	2	3	3	2	1	5	5	5	5	1	2	2	2	4	1	3	3	1	4	1	2	1	1	1	1	1	3	20130000	1	1		1	1	3	0	64	1	-0.269086
7	0	4	0	1	1	0	0	1	0	0	0	2	3	3	1	1	5	2	2	4	4	2	2	5	4	4	4	3	3	4	2	2	1	1	1	1	3	2	20140000	2	2		1	1	1	0	42	9	-0.112582
7	0	3	0	1	0	0	0	1	0	0	1	1	1	3	4	4	3	2	4	4	3	2	2	4	4	4	4	4	1	4	1	2	1	1	1	1	2	3	20130000	4	1		1	3	1	0		2	-0.765448
7	0	3	0	1	1	0	1	1	1	0	0	2	2	3	3	4	5	5	5	3	3	4	2	4	3	3	4	2	2	4	1	2	1	2	1	2	2	1	20140305	4	1		1	1	3	1	65	8	1.03788
7	0	1	0	1	0	0	1	1	0	1	0	2	3	3	2	1	5	5	5	5	1	2	2	2	4	1	3	3	1	4	1	2	1	1	1	1	1	3	20130000	1	1		1	1	3	0	64	1	-0.269086
7	0	1	0	1	0	0	1	1	0	0	0	3	1	4	5	5	5	5	4	4	3	2	2	4	3	2	2	3	1	3	2	2	1	1	1	1	1	3	20140922	1	1		1	1	3	0	57	3	-0.269086
7	0	2	0	1	1	0	0	1	0	0	0	1	1	5	5	5	1	5	4	5	3	2	2	5	2	4	3	3	1	1	1	2	1	1	1	1	1	1	20140801	1	1		2	1	2	1		9	-0.112582
8	1	5	0	1	0	1	1	1	1	0	0	3	3	4	5	3	2	4	5	5	4	4	4	5	2	4	4	3	1	3	2	1	3	1	1	1	3	1	20120000	1	1		1	1	3	1		9	1.06904
8	1	5	0	1	1	0	1	1	0	0	0	2	2	3	5	1	5	4	4	4	4	4	4	5	2	2	2	2	3	4	2	2	1	1	1	3	1	4	20130920		1		1	1	1	0	32	9	0.383781
8	1	5	0	1	0	0	0	1	0	0	0	1	3	1	5	5	5	5	5	5	3	2	2	5	4	4	4	3	1	4	1	2	1	1	1	1	1	1	20131012	4	1		1	2	3	0		9	-0.765448
8	1	5	0	1	1	0	0	1	0	0	0	3	3	3	5	4	4	4	5	5	3	4	4	3	3	3	3	2	3	4	2	3	3	3	3	3	3	3	20130000	2	1	5	2	3	2	1		9	-0.112582
8	1	2	0	1	0	0	1	1	0	0	1	2	3	1	5	4	4	5	5	5	4	2	2	2	2	3	2	2	2	2	2	2	3	1	2	3	1	3	20130926	1	1		1	1	1	0	30	1	-0.269086
8	1	2	0	1	0	0	1	1	0	0	0	2	2	3	3	5	3	4	4	4	5	4	2	4	3	2	2	3	1	3	3	2	3	1	1	1	1	3	20130901		1		1	1	2	1	40	9	-0.269086
8	0	4	0	1	0	0	0	1	0	0	0	2	3	1	5	4	4	4	4	4	4	2	2	3	2	3	4	2	2	4	2	2	1	1	1	1	1	4	20130926		2		1	3	3	0	51	8	-0.765448
8	0	5	0	1	0	1	1	1	1	0	0	3	3	4	5	3	2	4	5	5	3	4	4	5	2	4	4	3	1	3	2	1	3	1	1	1	3	1	20120000	1	1		1	1	3	1		9	1.06904
8	0	1	0	1	1	1	0	1	1	0	0	3	1	4	4	4	4	4	4	4	3	3	3	3	3	3	4	3	1	2	2	3	1	1	1	1	1	2	20120000		3		1	3	1	0	30	3	1.22555
9	0	1	0	1	1	0	0	1	0	0	1	1	1	3	5	5	4	5	4	4	5	2	2	4	5	4	4	3	1	4	1	3	1	1	1	1	1	1	9		2	5	1	1	3	1		9	-0.112582
9	0	1	0	1	0	0	0	1	0	0	0	2	1	5	5	5	5	5	5	4	3	2	2	3	2	1	2	3	3	1	1	2	1	1	1	1	1	3	9	1	1	1	1	1	2	1		9	-0.765448
9	1	1	0	1	1	0	1	1	1	0	0	2	3	2	5	1	4	5	5	2	4	2	2	4	5	1	2	3	3	3	1	2	1	1	1	2	2	4	9		3	5	1	3	1	0	44	9	1.03788
9	1	1	0	1	0	0	1	1	1	1	1	2	2	2	5	5	5	5	5	5	4	2	2	4	2	1	2	2	2	1	2	2	1	1	1	1	1	4	9				2	1	1	0		1	0.38501
9	0	2	0	1	1	1	1	1	1	0	0	3	2	4	4	5	4	5	5	5	4	2	2	4	2	2	3	1	1	2	2	1	1	1	1	1	1	1	20140914	1	1	5	1	2	2	1		9	1.72191
9	1	2	0	1	1	0	0	1	0	0	0	2	3	3	4	5	4	5										3	1			2	1	1	1	1	1	1	20130507			5	1	1	1	0	33	3	-0.112582
9	1	2	0	1	1	0	1	1	1	0	1		3	5	5	5	5	4	5	5	4	2	2	4	1	1	2	2	2	1	2	2	2	2	2	2	2	4	9	4	1		1	3	1	0	35	9	1.03788
9	1	2	0	1	0	0	0	1	0	0	1	3	3	3	1	4	5	4	1	1	1	2	2	5	2	1	2	2	1	2	1	2	1	3	1	1	1	2	9	4	1		1	1	2	1	45	2	-0.765448
9	0	4	0	1	1	0	1	1	1	0	0	2	1	2	4		4	3	4	5	3	2	2	2	3	3	3	3	2	1	1	2	2	2	1	2	2	3	20130000	1	1	1	1	1	1	0		1	1.03788
9	0	3	0	1	1	0	1	1	0	0	0	1	1	2	3	3	3	5	5	1	4	2	2	2	1	1	3	3	1	1	1	1	1	1	1	1	1	2	9	4	1	1	1	1	2	1	38	9	0.383781
9	1	3	0	1	1	0	1	1	0	0	0	1	3	3	4	4	4	4	5	4	4	2	2	5	4	4	3	2	2	2	2	2	1	2	1	3	3	1	9	2	3	5	1	2	2	1	38	2	0.383781
9	1	3	0	1	0	1	1	1	1	0	0	3	1	4	4	4	4	2	2	2	4	2	2	4	5	1	2	3	1	1	1	2	1	1	3	1	1	3	20130000	1	1		1	3	1	0	31	1	1.06904
9	1	3	0	1	0	1	1	1	1	0	0	3	1	4	4	4	4	2	2	2	4	2	2	4	5	1	2	3	1	1	1	2	1	1	3	1	1	3	20130000	1	1		1	3	1	1	35	2	1.06904
9	0	3	0	1	1	0	1	1	0	0	0	1	2	1	3		4	4	5	4	3	2	3	4	4	4	3	4	1	2	1	1	1	1	1	3	3	2	20130000	1	3	4	3	1	2	1	43	9	0.383781
9	0	4	0	1	1	1	1	1	1	0	0	2	2	2	4	4	4	4	4	4	4	2	2	5	2	2	2	3	3	3	2	3	3	3	3	3	3	2	20130426	4	1	5	1	3	1	0	49	3	1.72191
9	0	4	0	1	0	0	0	1	0	0	1	1	1	3		5	4	5	4	4	5	2	2	4	5	3	4	3	1	2	2	2	1	1	1	1	1	2	20140400	4	1		1	1	2	1		9	-0.765448
9	0	4	0	1	1	0	0	1	1	1	1	3	1	5	4	4	4	4	3	3	1	3	4	4	3	1	3	3	1	3	2	1	1	3	3	2	1	2	20140000	4	3	3	1	3	3	0	58	1	0.541515
9	0	4	0	1	0	0	1	1	0	0	0		1	1	1			5										3	1	3	1	3	1	3	1	1	1	4	9		3	1	1	2	1	0	30	1	-0.269086
9	0	4	0	1	1	0	1	1	0	1	1	1	2	3	4	4	4	4	4	5	4	2	2	5	3	1	5	1	1	1	1	2	2	2	3	1	2	4	9		2	5	1	2	1	0	44	1	0.383781
9	1	4	0	1	1	0	1	1	0	0	1	3	1	3	4	4	3	3	4	3	3	2	2	5	2	3	5	3	1	2	2	2	1	3	1	1	1	2	9	4	2	5	1	3	2	1	44	3	0.383781
9	1	4	0	1	1	0	1	1	1	0	1	3	2	4	4	4	4	4	4	4	3	2	2	4	4	4	4	1	2	2	2	3	2	2	3	3	3	2	9	1	1	3	1	3	1	0	37	1	1.03788
9	0	5	0	0	0	0	0	0	1	0	0	2	1	3	5	4	4	4	5	5	5	2	2	4	2	2	2	2	1	1	2	2	2	1	1	2	2	4	9	4	2	5	1	3	2	1	38	9	-2.22047
9	0	5	0	0	0	0	1	1	0	0	0	2	3	2	3	5	4	5	4	3	3	2	2	3	4	2	2	3	3	3	1	3	2	3	2	2	1	2	9		1	3	1	3	1	0	50	9	-1.36409
9	0	5	0	1	1	0	1	1	0	0	0	2	1	4	4	5	4	4	4	4	2	2	2	2	4	2	2	3	3	2		2	2	2	2	3	2	4	9		2		2	3	1	0	35	1	0.383781
9	1	5	0	1	1	0	1	1	1	0	0	1	2	3	1	5	5	4	4	5	2	2	2	5	4	2	2	2	3	2	2	2	2	2	1	2	2	2	9	3	1		1	1	2	1	45	3	1.03788
9	1	5	0	1	1	1	0	1	1	1	1		1			5		3			4	2	2	4	4	2	4	3	1	2	1	3	1	1	1	1	1	2	9		1		1	1	3	0		3	1.22555
9	1	5	0	1	0	0	0	1	0	0	0	3	1	3	3	4	5	4	1	1	1	2	2	5	2	1	2	2	1	2	1	2	1	3	1	1	1	2	9	2	1		1	1	2	1	45	2	-0.765448
9	1	5	0	1	0	0	0	1	0	0	0	2	1	3	2	4	4	3	3	3	2	2	2	3	3	3	4	2	2	1	1	2	1	2	1	2	2	4	9		1	1	1	1	1	0	44	2	-0.765448
9	1	5	0	1	0	1	1	1	0	0	0	1	3	2	5	2	5	5	4	3	4	2	2	5	5	3	5	4	1	4	2	1	1	1	1	1	1	4	9	1	2		1	3	2	1	38	2	0.414947
9	0	5	0	1	1	1	1	0	0	0	0	2	1	4	4	5	4	4	4	4	2	2	2	2	4	2	2	3	3	2		2	2	2	2	3	2	4	9		2		1	3	1	0	35	9	0.053698
10	0	1	0	1	1	0	1	1	0	0	0	2	3	2	4	5	5	4	4	4	3	2	2	5	5	3	2	3	1	2	2	2	1	1	1	1	1	4	9				1	1	1	0	39	1	0.383781
10	0	2	0	1	0	0	1	1	0	0	0		2	3	4	5	4	4	5	4	2	2	2	4	4	2	4	3	3	2	1	3	1	1	1	2	1	4	9	3	1	1	1	3	2	1	34	9	-0.269086
10	0	2	0	1	0	0	0	1	0	0	0	3	3	3	3	3	3	3	2	4	3	3	4	2	2	2	3	1	3	3	4	2	2	2	2	2	2	2	20140601	4	3	1	1	2	3	1		9	-0.765448
10	1	2	0	1	0	0	0	1	0	0	0	2	1	4	4	4	4	5	4	4	3	4	4	3	4	3	4	3	2	2	1	2	2	2	1	2	2	3	20120000	2	1	1	1	1	1	0	33	1	-0.765448
10	0	2	0	1	1	0	0	1	1	0	0	3	1	3	5	5	3	5	3	3	4	2	2	4	2	2	4	2	3	2	1	2	3	2	1	2	2	4	9	1	1		1	1	2	1	41	9	0.541515
10	1	2	0	1	0	0	0	0	0	0	0	2	1	1	4	2	1	5	5	4	4		2	2	2	4	3	2	3	1	1	2	1	2	1	2	2	4	9	2	2	3	1	1	2	1	40	9	-1.77956
10	1	2	0	1	1	0	0	1	0	0	0		2	1	5	5	5	5	4	2	4	2	2	3	3	2	2	3	1	3	1	2	1	1	1	1	1	1	20100805	1	1	1	2	3	1	0	33	3	-0.112582
10	0	3	0	1	1	1	1	1	1	1	1	3	1	4	4	4	5	4	4	4	4	2	2	2	2	2	1	2	2	2	1	2	2	2	2	2	2	2	20140601	1	1	1	1	3	3	1		9	1.72191
10	1	3	0	1	0	0	0	1	0	1	0	2	1	3	4	2	2	2	4	4	4	5	2	4	4	3	3	4	1	2	1	3	2	2	2	2	2	2	20131200	2	1		3	3	1	0	49	5	-0.765448
10	1	3	0	1	0	0	0	1	0	0	0	1	1	3	4	5	4	3	4	4	4	4	2	4	3	3	3	3	1	2	1	3	1	1	1	2	1	4	9		1		3	3	2	1	32	9	-0.765448
10	1	3	0	1	1	0	1	1	1	0	0	2	2	2	5	5	5	5	4	4	5	5	1	2	5	1	2	3	1	1	1	2	1	1	1	1	1	4	9	4	1	4	1	2	2	1	29	3	1.03788
10	0	4	0	1	1	0	1	1	1	0	0	3	1	2	5	5	5	5	5	5	5	2	2	5	5	4	5	3	1	4	3	2	1	1	1	2	2	4	9		1	1	1	3	1	0	36	1	1.03788
10	1	4	0	1	1	0	0	1	0	0	0	3	1	4	4	4	4	5	4	4	3	4	4	3	1	2	2	3	1	2	1	3	1	3	1	1	1	2	9	1	1		1	2	2	1	53	9	-0.112582
10	1	4	0	1	1	0	1	1	0	0	0	2	3	4	5	5	5	5	5	5	4	2	2	4	5	2	2	3	1	3	1	2	1	1	1	1	1	2	9	1	1		1	1	1	0		1	0.383781
10	1	4	0	1	0	0	1	1	0	0	0		2	1	2	4	5	5	5	5	5	2	2	2	1	1	4	2	1	4	1	2	1	1	1	2	1	3	9	4	1			3	1	0	37	1	-0.269086
10	1	4	0	1	1	0	0	1	0	0	1	2	1	3	4	4	4	5	4	4	4	2	2	4	4	3	3	3	1	1	2	3	1	1	1	2	1	4	9		1		3	3	2	1	35	9	-0.112582
10	1	4	0	1	0	0	0	1	0	1	0	2	1	4	4	4	4	4	4	4	4	4	4	4	4	3	4	3	2	2	1	2	2	2	1	2	1	3	20130000	2	1	1	1	2	2	1	32	9	-0.765448
10	0	5	0	1	1	1	1	1	1	0	1	2	1	5	5	5	5	5	5	5	4	2	2	2	2	4	4	2	3	2	1	2	2	1	1	1	1	3	20140925	1	1		1	1	2	1	45	9	1.72191
10	0	5	0	1	1	0	0	0	0	1	1	2	1	5	5		4	5	5	3	3	4	4	5	4	1	4	4	1	4	1	2	1		2	1	1	4	20130000		2	1	1	2	1	0	36	5	-1.1267
10	0	5	0	1	1	0	1	1	1	1	1		1	3	5	5	5	5	4	4	4	2	2	3	4	3	2	3	1	4	1	1	1	1	1	1	1	4	9		1	4	1	3	1	0		1	1.03788
10	0	5	0	1	1	0	0	1	0	0	0		3						4	5			2	5	4		4	4	1	3	2	2	2	2	1	1	1	2	9	2	1		1	2	2	1		3	-0.112582
10	1	5	0	1	0	1	1	1	0	0	1	2	1	3	4	2	2	3	4	5	2	2	2	2	4	3	4	3	3	3	1	2	1	1	1	1	1	4	9		1	1	1	3	1	0	32	3	0.414947
10	1	5	0	1	0	1	0	1	1	0	1	3	3	3	4	4	5	5	4	5	1	2	2	2	3	1	4	2	2	2	1	2	2	2	1	2	2	4	20130000		1		1	3	1	0	48	2	0.572681
10	1	5	0	1	1	0	1	1	0	0	1	2	1	5	5	4	4	5	4	5	5	4		5	4	3	4	3	1	3	1	2	1	2	2	2	2	2	9		2	3	1	2	1	0	36	1	0.383781
10	1	5	0	1	0	0	0	1	0	0	0	2	1	4	4	4	4	4	4	4	3	4	4	5	4	3	3	3	2	2	1	2	2	2	2	2	1	3	20130000	2	1	1	1	2	1	0	35	1	-0.765448
10	1	5	0	1	1	0	1	1	1	1	1	3	2	1	1	1	4	1	5	1	4	4	2	5	2	1	5	2	2	1	1	2	1	1	1	2	2	3	9	1	1	1	1	2	2	1	37	2	1.03788
10	1	5	0	1	0	0	0	1	1	0	0	2	3	2	5	1	5	4	4	4	4	2	2	4	4	3	4	3	1	2	2	2	1	1	1	1	1	2	20130000	2	1	2	1	3	2	1	40	2	-0.111352
10	1	5	0	0	1	0	0	0	0	0	0	2	3	3	3	2	2	1	2	3	5	2	2	5	5	1	5	1	2	2	1	1	2	2	1	2	2	3	9	1	2		2	1	2	1	48	9	-2.2217
10	1	5	0	1	1	0	1	1	0	0	0	2	3	2	4	5	5	4	4	4	3	2	2	5	5	4	2	3	1	2	2	2	1	1	1	1	1	2	20140800	1	1		1	1	1	0	39	1	0.383781
10	1	5	0	1	0	0	1	1	0	0	0	1	1	4	5	5	4	4	4	4	4	2	2	4	5	2	4	2	3	2	3	2	2	3	2	2	2	4	9		2	3	1	1	3	0		9	-0.269086
10	1	5	0	1	0	0	0	1	0	0	0	2	1	4	4	4	4	5	4	4	4	4	4	5	4	3	4	3	2	2	1	2	2	2	2	2	1	3	20120000	2	1	1	1	2	1	0	40	1	-0.765448
1	1	1	1	1	1	0	1	1	1	0	1	1	1	3	5	5	5	5	5	5	2	2	2	2	2	3	4	3	1	2	2	2	1	1	1	1	1	4	9		2		1	3	1	0		3	1.03788
1	0	1	1	1	1	1	0	1	0	0	0	2	1	2	4	4	5	5	4	4	5	2	2	4	4	2	2	3	1	3	3	2	1	3	1	3	2	4	20130900	1	1		1	1	1	0	35	1	0.571452
1	1	1	1	1	0	0	0	1	0	0	0	2	3	3	5	3	4	3	5	3	3	1	2	5	5	1	5	4	3	2	1	2	2	2	1	2	2	1	9		1		1	3	1	0	29	3	-0.765448
1	0	1	1	1	0	0	0	1	0	0	0	2	3	3	5	3	4	4	5	3	3	1	2	5	5	1	5	4	1	4	2	2	1	1	1	1	1	4	9		1		1	2	1	0	32	2	-0.765448
1	0	1	1	1	0	1	0	1	1	1	0	1	1	4	4	4	2	4	4	4	4	2	2	3	3	3	2	1	2	3	1	2	1	2	1	3	2	4	9		3	5	1	3	3	0	65	8	0.572681
1	1	1	1	1	1	0	0	0	0	0	0	1	1	4	5	5	5	5	5	4	4	4	2	4	4	3	4	3	1	2	1	2	1	1	1	1	1	1	20140612	2	1	1	1	1	2	1	36	2	-1.1267
1	1	1	1	1	1	1	1	1	1	0	1	1	1	2	4	4	5	4		2	2	2	2	2	2	1	2	3	1	4	2	2	1	1	1	2	1	2	20130000	1	1		1	1	1	0	23	1	1.72191
1	0	1	1	1	1	1	0	1	0	0	0	2	1	3	5	4	5	4	4	5	2	5	5	2	5	1	4	2	2	2	3	2	1	1	1	1	1	4	9		1	1	2	1	1	0		2	0.571452
1	0	1	1	1	1	0	0	1	0	0	0	2	3	3	1	2	5	3	2	5	2	2	2	2	4	2	3	4	1	1	1	2	1	2	1	2	3	2	9		3	1	1	1	1	0	63	3	-0.112582
1	1	1	1	1	1	0	0	1	0	0	0	2	1	2	4	2	4	4	4	4	4	2	2	4	4	3	4	2	1	3	2	2	1	1	1	1	1	4	9		2	1	1	1	1	0	33	3	-0.112582
1	1	1	1	1	1	0	1	1	0	0	0	3	3	1	4	1	4	4	3	1	3	4	2	2	2	2	2	2	3	2	2	2	3	2	1	3	2	3	9		1	1	1	3	2	1		9	0.383781
1	1	1	1	1	0	0	1	1	0	0	0	2	1	1	4	5	5	5	4	2	4	2	2	2	2	1	4	3	2	1	1	2	1	1	1	1	1	4	9	4	2	5	1	2	2	1		9	-0.269086
1	0	1	1	1	0	0	1	1	0	0	0	3	2	3	5	1	1	4	4	4	5	2	2	4	3	3	2	1	2	3	1	2	1	2	2	2	1	4	9		1		2	3	2	1	41	3	-0.269086
1	0	1	1	1	1	0	0	1	0	0	0	1	1	3	4	4	4	4	2	3	5	1	2	1	1	1	4	3	1	3	2	2	1	3	1	2	3	2	20130000	1	1		1	1	2	1	37	3	-0.112582
1	1	1	1	1	0	0	0	1	0	0	0	2	1	4	2	5	5	5	4	4	3	2	2	3	2	2	3	2	2	2	1	2	1	1	1	2	3	3	9	1	1		1	1	1	0		9	-0.765448
1	1	1	1	1	0	0	1	1	1	0	0	1	2	5	4	1	4	4	3	4	5	2	2	4	3	1	2	2	2	3	2	2	1	2	1	2	2	3	9	4	3	3	1	1	1	0	39	3	0.38501
1	0	1	1	1	1	0	1	1	0	0	1	3	1	3	5	2	3	5	4	2	4	2	2	3	3	1	3	3	1	2	1	2	1	1	1	1	1	2	20130900	1	1		1	1	1	0	33	3	0.383781
1	1	1	1	1	1	0	0	1	1	0	0	3	1	3	5	2	5	4	5	5	5	2	2	4	5	4	4	4	1	3	2	2	1	1	1	1	1	2	9		2	5	1	1	1	0	32	2	0.541515
1	0	1	1	1	1	0	1	1	0	0	0	1	1	3	4	5	4	2	2	4	3	2	2	3	2	2	4	2	1	4	2	2	3	1	1	1	1	2	9		1		2	3	1	0		1	0.383781
1	1	1	1	1	1	0	0	1	0	0	0	3	1	2	2	2	4	4	4	4	4	2	2	4	2	1	4	3	1	2	1	2	1	1	1	1	1	2	20130000	1	1		1	1	1	0	28	1	-0.112582
1	1	1	1	1	1	1	1	1	1	0	0	2	1	4	5	2	3	3	4	3	4	2	2	4	2	2	2	3	3	4	2	2	1	1	3	1	3	4	9		1		1	3	1	0	34	1	1.72191
1	0	1	1	1	1	1	1	1	1	0	0	1	1	5	5	2	5	4	4	4	3	2	2	4		1	2	3	1	1	2	2	1	1	1	1	1	1	20130812		1	1	1	2	1	0	60	1	1.72191
1	1	1	1	1	0	0	0	0	0	0	0	3	2	2	4	5	2	4	5	4	4	5	3	2	5	5	5	3	1	1	2	3	1	3	1	1	2	2	20130000	4	2	3	1	1	1	0	29	2	-1.77956
1	0	1	1	1	1	0	0	1	0	0	0	1	1	4	5	1	5	5	5	5	5	5	5	5	5	5	1	1	3	1	1	2	1	1	1	2	2	3	20130000	2	1		1	3	2	1	40	9	-0.112582
1	0	1	1	1	1	0	0	1	0	0	0	2	1	3	3	5	5	4	3	4	3	2	2	3	5	5	4	3	1	4	1	2	1	1	1	1	1	3	20130000	4	1		1	3	2	1	38	9	-0.112582
1	1	1	1	1	0	0	0	1	0	0	0	2	1	3	4	1	4	3	5	5	4	2	2	5	3	2	2	2	2	4	1	2	1	3	1	1	3	3	9	1	1	1	1	1	1	0		1	-0.765448
1	1	1	1	1	0	0	0	1	0	0	0	2	1	5	5	1	4	4	4	4	4		2		4	3	3	3	1	3	3	3	1	1	1	1	1	2	9		3	2	1	1	1	0	37	1	-0.765448
1	1	1	1	1	1	0	1	1	0	0	0	1	1	3	5	5	5	5	5	5	2	2	2	2	2	3	4	3	1	2	2	2	1	1	1	1	1	4	9		2		1	3	2	1		2	0.383781
1	0	1	1	1	1	0	0	1	0	0	0	1	1	3	5	5	5	5	5	5	2	2	2	2	2	3	4	3	1	2	2	2	1	1	1	1	1	4	9		2		1	3	2	1		2	-0.112582
1	1	1	1	1	1	0	0	1	0	0	0	1	1	3	5	5	5	5	5	5	2	2	2	2	2	3	4	3	1	2	2	2	1	1	1	1	1	4	9		2		1	3	1	0		3	-0.112582
1	0	1	1	1	1	1	0	1	0	0	0	2	1	5	4	4	4	4	3	3	3	2	2	2	3	2	2	1	3	1	4	2	1	2	1	2	2	4	9		2	5	2	1	1	0		3	0.571452
1	0	1	1	1	1	0	0	1	1	1	0	2	2	4	4	4	5	4	3	4	4	2		5	2	1	1	1	3	2	2	2	1	1	1	1	1	1	20130000	1	2	3	1	3	1	0	34	3	0.541515
1	0	1	1	1	1	0	0	1	1	0	1	1	3	2	5	5	5	5	5	5	4	2	2	5	5	3	5	4	1	4	1	2	1	1	1	1	1	1	20140815	4	1		1	1	1	0	40	1	0.541515
1	1	1	1	1	1	0	0	1	1	0	0	3	1	2	4	5	4	4	4	4	3	2	2	3	4	2	2	3	1	2	1	2	1	1	1	1	1	3	20140200	4	1		1	2	2	1	36	3	0.541515
1	0	1	1	1	1	0	1	1	0	0	1	3	1	3	5	4	3	3	3	5	3	2	2	3	3	3	3	3	2	1	1	2	1	1	1	1	1	4	9		2	5	1	1	1	0	39	9	0.383781
1	1	1	1	1	1	1	0	1	0	0	0	1	3	2	5	5	5	5	5	4	4	2	2	4	5	2	5	3	1	4	1	2	1	1	1	1	1	1	20140700	1	1		1	2	1	0	30	2	0.571452
1	0	1	1	1	1	0	0	1	0	0	0	2	1	4	3	5	5	4	4	5	4	2	2	3	3	3	3	2	2	3	3	2	1	2	1	2	2	4	20130100		2	2	1	1	2	1	32	9	-0.112582
1	0	1	1	1	1	0	1	1	0	0	0	2	1	2	1	1	5	1	5	4	4	2	2	4	3	1	4	2	2	1	2	2	1	1	1	2	1	3	20140000	1	1		1	1	1	0		3	0.383781
1	0	1	1	1	1	1	1	1	1	0	0	2	3	1	4	5	5	5	4	4	4	2	2	4	4	4	3	4	1	4	2	1	1	1	1	1	1	3	20140905	1	1		1	2	2	1	32	3	1.72191
1	1	1	1	1	1	1	1	1	0	0	0	2	1	4	5	5	5	5	5	4	4	2	2	4	4	2	3	3	2	4	2	2	1	1	1	1	1	2	20140714	1	1		2	2	1	0	36	2	1.06781
1	1	1	1	1	1	1	1	1	1	0	0	1	1	3	4	1	1	4	5	4	3	2	2	4	4	3	4	3	1	4	2	2	1	1	1	1	1	2	20140000	1	1		1	2	1	0	28	2	1.72191
1	0	1	1	1	1	0	1	1	0	0	1	3	1	3	5	4	3	3	3	5	3	2	2	3	3	3	3	3	2	1	1	2	1	1	1	1	1	4	9		2	5	1	1	1	0	39	9	0.383781
1	0	1	1	1	1	0	1	1	0	0	0	1	1	3	4	5	4	2	2	4	3	2	2	3	2	2	4	2	1	4	2	2	3	1	1	1	1	2	9		1		2	3	1	0		1	0.383781
1	0	1	1	1	0	0	0	1	0	0	0	1	1	4	4	4	4	4	4	4	4	2	2	2	4	3	4	3	3	3	2	3	1	1	1	3	1	2	20130900	4	1	5	1	3	1	0	36	2	-0.765448
1	1	2	1	1	1	0	0	1	0	0	0	2	1	3	4	4	4	5	5	5	3	2	2	4	2	1	3	1	2	1	1	2	1	1	1	1	2	3	20130800	1	1		1	1	1	0	32	1	-0.112582
1	1	2	1	1	1	0	0	1	0	0	0	1	1	5	4	1	4	4	4	4	3	2	2	5	5	1	3	4	1	4	1	2	1	1	1	1	1	2	20130000	2	1		1	1	1	0		1	-0.112582
1	1	2	1	1	1	0	1	1	0	0	0	2	2	5	5	5	5	5	5	5	3	2	2	5	2	2	5	3	3	3	2	2	1	1	1	1	1	2	20130900	1	1		1	1	1	0	48	1	0.383781
1	1	2	1	1	1	0	1	1	0	0	1	1	1	5	1	1	1	5	4	4	4	2	2	2	2	1	1	3	2	1	1	2	1	1	1	1	1	4	20130000	2	2	3	1	3	1	0	57	1	0.383781
1	0	2	1	1	1	0	1	1	1	0	0	2	1	3	4	4	4	4	4	5	5	2	2	3	2	2	2	3	1	2	2	2	1	2	1	2	2	1	20130000	2	2	5	1	1	1	0	38	1	1.03788
1	0	2	1	1	1	1	0	1	1	0	0	1	1	1	4	5	4	5	5	5	4	2	2	2	1	1	2	2	2	1	1	2	1	2	1	1	1	2	20130318	1	1			2	2	1	39	2	1.22555
1	0	2	1	1	0	1	0	1	1	0	1	2	1	3	5	1	3	4	4	5	4	2	2	4	4	1	4	3	2	4	1	2	1	1	1	2	1	3	20130923	2	1		1	3	1	0	33	1	0.572681
1	0	2	1	1	1	1	1	1	1	0	1	1	1	2	5	5	5	5	5	5	4	2	2	4	2	2	4	3	2	2	2	2	1	1	1	1	1	2	20130000	2	1	1	1	3	2	1	30	9	1.72191
1	0	2	1	1	1	1	1	1	1	0	1	2	3	3	4	3	4	5	3	4	3	2	2	4	3	2	2	3	1	1	2	2	3	3	1	2	2	4	20130900		1	1	2	3	1	0	30	1	1.72191
1	0	2	1	1	1	0	1	1	0	0	0	2	1	3	4	4			2	2	2	2	2	2		1	2	3	1		2	2	1	1	1	1	1	2	20130629	1	1		1	1	1	0	37	3	0.383781
1	1	2	1	1	1	0	1	1	0	0	0	1	1	2	4	4	3	4	5	5	4	2	2	4	4	4	4	4	2	4	1	2	1	1	1	1	1	2	20130815	1	1		2	2	2	1	32	2	0.383781
1	0	2	1	1	1	1	0	1	1	0	1	2	1	2	5	5	5	4	5	4	4	2	2	4	4	3	4	3	1	2	3	2	1	1	1	1	1	2	20130900	1	1		1	1	2	1	55	9	1.22555
1	0	2	1	1	0	0	1	1	0	0	1	2	3	2	5	5	5	5	4	5	4	2	5	2	1	1	1	2	2	4	2	2	2	2	2	2	2	4	9				1	1	1	0	32	1	-0.269086
1	0	2	1	1	1	1	1	1	1	0	1	1	1	2	5	5	4	5	5	5	4	2	2	4	4	2	2	2	3	2	3	2	1	1	1	1	1	4	20130000	2	1	1	1	3	2	1	41	9	1.72191
1	1	2	1	1	0	1	1	1	1	0	0	2	1	3	4	4	4	4	4	4	4	4	2	4	2	1	2	2	2	2	1	2	1	1	1	2	2	2	9	2	1		1	1	1	0	35	3	1.06904
1	0	2	1	1	1	0	0	1	0	0	0	2	3	2	4	1	4	4	5	5	3	4	2	4	2	2	2	2	1	2	1	2	1	1	1	1	2	3	20130400	4	2	2	1	1	2	1	48	9	-0.112582
1	1	2	1	1	0	0	1	1	1	0	0	2	1	1	4	1	5	1	5	3	2	4	2	4	2	2	4	2	2	1	3	3	1	2	1	1	1	4	9	4	1	5	1	1	2	1	37	3	0.38501
1	0	2	1	1	0	0	0	1	0	0	0	2	1	4	4	4	4	4	4	4	4	5	5	4	4	4	4	2	3	2	3	1	2	3	1	2	2	2	20131000	2	1		1	3	1	0	29	3	-0.765448
1	0	2	1	1	1	1	0	1	0	0	0	1	1	3	4	5	4	4	4	4	3	4	4	2	3	2	2	3	1	2	2	2	1	2	1	1	2	4	9		1		1	3	2	1	34	2	0.571452
1	0	2	1	1	1	0	1	1	0	0	0	3	1	5	5	4	5	5	4	3	3	2	2	3	2	1	2	3	3	3	3	2	2	2	2	2	2	2	9	2	1		1	3	1	0		3	0.383781
1	0	2	1	1	0	0	0	1	0	0	0	2	1	4	4	5	4	4	4	5	4	2	2	2	5	4	4	3	1	3	2	2	1	1	1	1	1	3	20130000	1	3	4	1	2	2	1	45	9	-0.765448
1	1	2	1	1	1	0	0	1	0	0	1	3	1	3	4	5	4	5	4	5	4	5	4	1	2	2	2	2	2	4	1	2	1	1	1	3	2	3	20130900	2	1		1	1	1	0	44	1	-0.112582
1	1	2	1	1	0	1	0	1	1	0	1	2	1	3	5	1	3	4	4	5	4	2	2	4	4	1	4	3	2	4	1	2	1	1	1	2	1	3	20130923	2	1		1	3	2	1	42	2	0.572681
1	0	2	1	1	1	1	1	1	1	0	1	1	1	3	5	5	5	5	5	5	4	2	2	2	3	2	2	2	3	2	2	2	1	1	1	1	1	2	20130000	2	1	1	1	3	1	0	30	3	1.72191
1	1	2	1	1	1	1	0	1	0	0	1	2	1	3	4	1	4	4		3	4	2	2	5	5	2	4	4	1	4	2	2	1	1	3	1	1	1	20130923	2	1	1	1	3	1	0	29	1	0.571452
1	0	2	1	1	1	0	0	1	1	0	1	3	1	5	4	5	5	4	3	5	3	4	2	2	2	1	2	2	2	3	2	2	3	2	1	2	1	3	9	4	2	1	1	1	1	0	25	3	0.541515
1	1	2	1	1	1	0	0	1	1	1	1	1	1	1	5	5	5	5	5	5	4	2	2	5	5	2	5	4	1	3	2	2	1	1	2	1	1	4	20130900	2	1		1	1	1	0	34	1	0.541515
1	1	2	1	1	1	1	1	1	1	1	0	1	1	5	5	5	5	5	5	5	4	2	2	2	2	2	2	1	3	4	1	2	1	2	1	1	2	2	20140419	1	1		1	1	1	0	40	3	1.72191
1	1	2	1	1	1	1	1	1	1	0	0	1	1	3	4	5	5	3	4	3	4	4	2	2	2	2	5	3	1	1	3	2	1	1	1	1	1	3	20120000	4	1		1	3	2	1	62	2	1.72191
1	1	2	1	1	0	1	1	1	0	1	1	1	2	1	5	5	5	5	5	5	4	2	2	2	2	2	5	2	2	3	3	2	1	1	1	1	1	4	20130000	2	1		1	2	1	0	49	2	0.414947
1	1	2	1	1	1	0	1	1	0	0	0	1	3	1	1	4	4		4	4	4	2	3	3	5	2	3	2	3	3	1	1	1	1	1	1	1	1	20130900	2	3		1	1	1	0		9	0.383781
1	1	2	1	1	1	1	0	1	0	0	0	1	2	3	4	5	5	4	4	4	4	2	2	5	3	3	5	1	3	2	3	2	1	1	1		1	2	20140000	1	1		1	3	1	0		2	0.571452
1	0	2	1	1	1	1	1	1	1	0	0	1	1	4	4	1	4	4	5	5	3	2	2	4	2	2	2	1	2	2	2	2	3	1	1	1	1	4	20130923	2	1		1	1	1	0	40	2	1.72191
1	1	2	1	1	1	0	0	1	1	0	0	1	1	4	1	1	5	5	5	5	5	5	5	5	5	1	1	3	1	3	1	2	1	1	1	1	1	3	20140000	4	1		2	1	1	0	32	1	0.541515
1	1	2	1	1	0	0	1	1	0	0	0	2	1		5		5	5	1	1	2	4	5	3	2	1	2	3	3	1	2	2	1	1	1		3	2	20130900	2	2	1	1	3	1	0		1	-0.269086
1	1	2	1	0	0	0	0	1	0	1	0	2	1	3	4	2	4	5	4	4	4	2	2	5	4	3	2	3	1	3	2	2	1	1	2	1	2	2	20130000	2	1		1	3	1	0	37	1	-1.86045
1	0	2	1	1	0	0	1	1	1	0	0	1	1	4	5	5	5	4	5	4	2	2	2	2	3	1	3	1	2	2	1	2	2	2	2		2	2	9	1	1	1	1	1	3	1		9	0.38501
1	0	2	1	1	1	0	0	1	0	0	0	1	1	2	1	1	4	5	5	5	4	2	2	2	3	2	4	4	1	3	1	2	2	1	1	1	1	4	9		2	5	1	3	2	1	39	9	-0.112582
1	1	2	1	1	1	0	0	1	0	0	0	2	1	1	2	1	5	2	4	5	4	2	5	5	5	2	5	3	1	4	2	2	1	1	1		2	3	9		1		1	1	1	0	41	2	-0.112582
1	1	2	1	1	1	0	1	1	0	0	0	3	1	5	5	4	5	5	4	3	3	2	2	3	2	1	2	3	3	3	3	2	2	2	2	2	2	2	9	2	1		1	3	1	1		9	0.383781
1	1	2	1	1	1	1	1	1	1	0	0	1	1	3	5	5	5	4	4	4	4	2	2	5	3	3	5	1	3	2	2	2	1	1	1		1	2	20140827	1	1		1	3	1	0	27	2	1.72191
1	0	2	1	1	0	0	1	1	0	0	0	3	1	3	4	1	4	2	4	1	4	4	4	3	2	1	2	2	2	1	1	2	2	2	3	2	2	4	9		2	1	1	1	1	0		1	-0.269086
1	1	2	1	1	1	1	0	1	1	0	1	1	1	5	5	1	5	5	5	5	2	2	2	2	1	1	2	3	1	2	2	2	1	1	1	1	1	3	20131111	2	1		1	1	1	0	33	2	1.22555
1	1	3	1	1	1	0	1	1	1	0	0	1	2		3	4	5	4	2	4	2	2	2	3	5	2	4	3	1	2	2	2	2	1	1	2	1	2	20130900	4	1		1	2	2	1	47	2	1.03788
1	1	3	1	1	1	0	0	1	0	0	1		1	2	5		5		1		4	2	2	5	1	1	2	2	2	3	2	2	2	2	1	1	2	2	20130900		1		1	1	1	0	32	1	-0.112582
1	0	3	1	1	1	0	1	1	1	0	1	1	1	2	2	1	1	5	4	4	2	2	2	2	2	3	4	3	2	2	1	2	2	2	2	2	2	3	9	2	1	1	1	1	1	0	28	1	1.03788
1	0	3	1	1	1	1	1	1	1	0	0	1	3	2	5	3	3	5	3	3	2	2	2	5	3	2	3	4	1	4	1	1	1	1	1	1	1	1	20140220	2	1	1	1	1	2	1	46	2	1.72191
1	1	3	1	1	0	1	0	1	1	0	0	3	1	4	5	4	5	5	2	4	2	4	2	4	4	1	5	3	1	4	3	2	1	1	1	1	1	2	20140106	4	1		1	1	1	0		1	0.572681
1	1	3	1	1	1	1	1	1	1	0	0	2	2	2	2	5	3	2	5	4	3	5	5	5	5	1	2	3	1	2	2	2	1	1	1	1	1	2	20130303	4	1	1	1	1	1	0	38	9	1.72191
1	1	3	1	1	1	1	0	1	0	0	0	3	1	4	4	5	5	4	4	5	4	4	4	4	5	2	2	3	1	4	1	2	1	1	1	1	1	3	9	1	1		2	2	2	1	45	3	0.571452
1	0	3	1	1	1	1	0	1	0	0	0	2	2	3	4	1	5	5	4	3	3	4	3	4	3	4	3	1	1	1	1	3	1	1	1	1	1	3	9	1	1	1	2	2	2	1		9	0.571452
1	0	3	1	1	1	0	0	1	0	0	0	2	1	3	1	3	5	1	4	2	4	2	4	2	3	3	4	1	1	1	3	2	1	2	1	2	1	4	20140423	1	2	2	1	3	3	0	15	4	-0.112582
1	0	3	1	1	1	1	0	1	0	0	1	1	1	4	4	1	5	5	5	3	2	2	2	2	2	2	4	3	1	2	2	2	2	1	1	1	2	2	20131008	1	1		2	2	2	1	39	2	0.571452
1	1	3	1	1	1	0	0	1	0	0	0	2	1	3	4	5	4	3	4	4	4	5	4	4	2	3	3	2	3	3	1	2	2	2	1	2	2	3	20130900	1	1	4	2	1	1	0	29	1	-0.112582
1	1	3	1	1	1	0	0	1	1	0	0	2	1	5	5	5	5	5	5	4	4	2	2	2	3	3	4	3	1	2	1	2	3	1	1		2	2	20130320	1	1	1	1	1	3	0	29	3	0.541515
1	1	3	1	1	1	1	1	1	0	0	0	1	1	1	5	4	5	1	5	5	5	5	2	3	3	4	4	3	1	4	1	2	1	1	1	1	1	1	20130000	1	1		1	1	1	0		1	1.06781
1	1	3	1	1	1	1	1	1	1	0	1	3	1	5	2	4	2	4	3	3	2	2	2	4	3	3	2	1	3	1	2	2	2	3	1	3	2	3	20130000	2	1	1	1	3	3	0		9	1.72191
1	0	3	1	1	1	0	1	1	1	0	0	2	1	3	5	3	5	4	3	5	3	1	2	5	3	2	4	4	1	1	1	1	1	1	1	1	1	1	20140716	2	1	1	1	2	3	0	62	8	1.03788
1	0	3	1	1	1	0	0	1	0	0	0	2	1	5	4	3	4	2	1	2	1	5	5	1	2	2	1	1	3	3	2	2	1	1	1	1	1	2	20131100	1	1	4	1	1	1	0	37	8	-0.112582
1	0	3	1	1	1	0	0	1	1	0	1	1	2	4	4	5	4	4	4	4	3	4	2	4	4	3	2	3	1	1	1	2	1	2	1	2	2	4	9		2	5	2	1	3	0		9	0.541515
1	1	3	1	1	0	0	1	1	1	0	0	1	2	2	5	3	5	5	3	3	3	2	2	5	3	2	4	4	1	3	1	1	1	1	1	1	1	1	20140613	2	1	1	1	1	2	1	45	2	0.38501
1	1	3	1	1	0	0	0	1	0	0	0	2	1		5	1	5	5	5	5	5	2	2	1	5	1	1	1	3	1	3	2	1	1	1	1	1	2	20140629	2	1	1	1	2	1	0		1	-0.765448
1	0	3	1	1	1	0	0	1	0	0	1	3	1	4	4	1	2	3	4	4	3	2	2	4	3	2	2	3	2	2	1	2	1	1	1	2	2	3	9		1	1	1	1	2	1	34	9	-0.112582
1	1	3	1	1	1	0	1	1	1	0	0	1	3	2		3	5	5	4	4	2	2	2	5	3	4	4	4	1	4	1	1	1	1	1	1	1	1	2140621	1	1	1	1	2	2	1	42	2	1.03788
1	0	3	1	1	1	0	1	1	1	0	0	1	2	2	5	4	5	5	4	4	3	2	2	5	3	2	4	4	1	4	1	1	1	1	1	1	1	1	20140720	2	1	1	1	2	2	1	43	2	1.03788
1	0	3	1	1	1	0	1	1	1	0	0	1	2	3	5	3	3	5	4	3	2	2	2	5	3	2	3	4	1	4	1	1	1	1	1	1	1	1	20140512	2	1	1	1	1	2	1	36	2	1.03788
1	1	3	1	1	1	0	0	1	1	1	0	3	1	2	5	5	5	3	5	5	3	4	2	4	4	2	4	3	1	4	1	2	1	2	1	1	2	2	9	1	1	1	1	2	3	0	14	4	0.541515
1	1	3	1	1	1	1	0	1	1	0	1	1	1	5	5	1	5	5	5	5	2	2	2	2	1	1	2	3	1	2	2	2	1	1	1	1	1	3	20121011	2	1		1	1	1	0		2	1.22555
1	1	3	1	1	0	0	0	0	0	0	0	1	1	3	4	4	4	4	5	4	4	2	2	5	2	2	3	1	3	3	1	2	1	2	1	2	2	3	20140600	1	1		1	1	1	0		9	-1.77956
1	1	3	1	1	1	0	1	1	1	0	0	1	3	2	5	3	5	5	3	3	3	2	2	5	3	2	3	4	1	4	1	1	1	1	1	1	1	1	20140330	2	1	1	1	2	2	1	55	2	1.03788
1	0	3	1	1	1	0	1	1	1	0	0	2	1	3	4	1	4	4	3	3	4	2	2	2	2	3	2	1	1	2	2	2	1	1	1	1	1	4	9	2	2	3	2	2	1	0	36	9	1.03788
1	1	3	1	1	0	0	0	1	1	0	0	3	1	4	4	1	1	5	5	4	4	2	2	4	2	4	1	2	2	2	1	2	1	1	1	1	1	4	9	1	1	1	1	1	2	1		9	-0.111352
1	0	3	1	1	1	1	1	1	0	0	0	1	2	2	4	5	4	4	5	4	4	4	4	4	4	3	4	4	1	3	2	2	1	1	1	2	2	2	9	4	2	1	2	2	1	0		1	1.06781
1	1	3	1	1	1	1	1	1	1	0	0	2	1	2	5	1	5	4	4	4	4	2	2	2	4	2	2	3	1	2	1	2	1	1	1	1	1	2	20130000	1	1		1	1	1	0	39	3	1.72191
1	1	3	1	1	0	0	0	1	0	0	0	3	2	3	5	5	4	4	2	5	4	2	2	2	5	5	5	3	1	4	1	3	1	1	1	1	1	2	9	1	1	5	1	2	1	0	30	1	-0.765448
1	0	3	1	1	1	0	0	1	0	0	0	1	2	4	5	2	5	4	4	5	4	2	2	2	5	1	2	3	2	2	2	2	3	1	1	2	1	3	20140000	1	1		1	3	1	0	41	2	-0.112582
1	0	3	1	1	0	0	0	1	0	0	0	1	1	4	4	4	4	4	4	4	4	2	2	2	4	3	4	3	3	3	2	3	1	1	1	3	1	2	20140900	4	1	5	1	3	1	0	36	2	-0.765448
1	0	3	1	1	1	1	0	1	0	0	1	2	1	3	5	5	5	5	5	5	3	2	2	3	2	2	2	3	3	3	2	2	1	2	1	1	2	2	20130817	1	1		1	2	2	1	38	9	0.571452
1	1	3	1	1	1	1	0	1	1	0	0	1	3	3	5	5	5	5	5	3	3	2	2	3	3	3	4	3	3	2	2	3	3	1	3	1	1	3	20140000	2	1		1	3	2	1	30	2	1.22555
1	1	3	1	1	1	0	1	1	1	0	0	2	1	5	5	1	3	3	5	5		2	2	2	1	1	1	1	2		1	2	1	1	1	2	2	3	20130000	3	1		1	3	1	0	30	1	1.03788
1	1	3	1	1	0	0	1	1	0	0	0	2	1	4	4	4	4	4	5	5	4	2	2	4	4	5	5	3	2	4	3	1	1	1	1	1	1	2	20140000	3	1			1	3	1	76	2	-0.269086
1	1	3	1	1	1	0	1	1	0	0	0	2	2	1	2	1	4	1	4	4	4	2	2	4	4	2	4	3	1	3	1	2	2	1	1	1	1	2	20140000	1	1	5	1	1	1	0	30	3	0.383781
1	0	3	1	1	1	0	1	1	0	1	1	2	1	3	1	1	3	5	5	4	3	2	2	3	3	2	3	3	2	2	3	2	1	2	1	2	2	4	20130000	1	1	1	1	3	3	1		9	0.383781
1	0	3	1	1	1	0	1	1	0	0	0	1	1	2	5	5	5	5	5	4	4	2	2	5	5	4	3	3	1	3	1	1	1	1	1	1	1	1	20130000	2	1	1	1	2	1	0	37	1	0.383781
1	0	3	1	1	1	0	0	1	1	0	0	2	3	4	5	2	4	4	1	4	4	2	2	3	4	2	4	3	1	1	1	1	1	1	1	1	1	2	20140510	1	1	1	1	3	1	0	38	1	0.541515
1	1	4	1	1	1	0	1	1	1	0	0	2	1	4	5	1	4	3	4	5	5	2	2	4	2	2	2	3	1	2	2	2	1	2	1	2	2	3	20130000		2	5	1	1	1	0	38	1	1.03788
1	1	4	1	1	0	1	1	1	1	0	0	3	1	2	4	5	4	4	4	4	2	2	2	4	3	3	4	2	1	2	2	2	1	2	1	1	1	2	20140000		2	1	1	2	2	1	42	3	1.06904
1	0	4	1	1	1	0	0	1	0	0	0	2	3	1	3	4	3	3	3	3	3	2	2	4	3	2	3	3	1	2	2	2	2	1	1	2	2	4	9		2	5	2	3	1	0	29	1	-0.112582
1	1	4	1	1	0	0	0	1	0	0	1	2	1	1	4	4	4	2	2	2	2	2	2	2	2	2	2	2	1	2	2	2	2	1	1	2	2	2	20090516	3	1	3	1	3	1	0	31	1	-0.765448
1	0	4	1	1	1	0	0	1	0	0	0	2	1	5	4	3	4	2	4	4		5	5	4		1	2	4	3	2	2	2	1	1	1	1	1	2	20131100	1	1		1	2	1	0	37	1	-0.112582
1	1	4	1	1	0	0	0	1	0	0	1	3	1	3	5	1	5	5	5	5	3	2	1	1	1	1	5	3	1	2	2	2	3	2	1	2	2	3	20130000	4	1		1	1	3	1		9	-0.765448
1	0	4	1	1	1	1	0	1	0	0	0	1	3	3	4	5	5	5	4	3	3	2	2	5	4	3	2	3	1	4	1	2	1	1	1	2	2	3	20130000	1	1		1	1	2	1	44	2	0.571452
1	1	4	1	1	0	0	0	1	0	0	0	1		1	4	4	4	4	5	5	3	2	3	2	2	1	2	1	1	3	2	2	2	1	1	2	2	2	20130000	4	2	5	1	1	1	0	35	1	-0.765448
1	1	4	1	1	1	0	1	1	0	0	0	3	1	4	5	5	5	4	4	4	4	2	2	5	3	3	3	3	1	4	2	2	1	1	1	1	3	3	20130900	1	1		1	3	1	0	40	1	0.383781
1	0	4	1	1	0	0	0	1	0	0	1	3	1	4	1	1	4	5	1	4	5	2	2	4	3	1	3	3	2	2	2	2	2	2	2	2	2	3	9	2	1	3	1	1	3	0	72	1	-0.765448
1	0	4	1	1	0	0	1	1	0	0	0	1	1	2	2	1	1	5	4	1	3	2	2	3	2	2	2	3	2	2	2	2	1	1	1	1	2	2	20131108		1		1	3	2	1	48	2	-0.269086
1	0	4	1	1	0	0	0	1	0	0	1	2	1	1	4	4	4	4	4	4	4	2	2	5	2	2	4	1	3	3	2	2	1	1	1	1	1	3	20140329	1	1		1	3	1	0		9	-0.765448
1	0	4	1	1	1	0	0	1	0	0	0	2	2	3		5	5	5	2	5	3	5	2	2	2	1	1	3	1		2	3	2	2	1	2	2	3	20070000	1	1		1	1	1	0		1	-0.112582
1	1	4	1	1	1	0	1	1	0	0	1	2	1	3	4	3	5	5	5	5	3	2	2	2	1	1	4	2	2	1	2	2	1	2	1	1	1	2	20130000	1	1	1	1	1	3	0	25	2	0.383781
1	1	4	1	1	1	0	1	1	0	0	0	2	2	3	4	4	4	4	5	2	4	4	4	4	4	1	4	4	1	4	2	3	1	3	3	3	3	4	9	4	1	1	1	2	2	1	42	9	0.383781
1	1	4	1	1	0	1	0	1	0	0	1	3	1	4	3	4	4	4	4	3	3	2	2	4	3	2	3	3	2	2	2	2	1	2	1	2	2	4	9	4	2	3	2	1	3	0	16	4	-0.081415
1	0	4	1	1	1	0	0	1	0	0	0	2	1	2	4	2	4	4	4	4	4	2	2	4	4	3	3	3	1	4	2	2	1	1	1	1	1	2	20130912	3	1		1	1	1	0	33	3	-0.112582
1	1	4	1	1	1	0	1	1	0	0	0	2	1	3	4	4	4	4	2	4	4	4	4	3	4	3	3	2	3	4	1	3	1	3	1	1	1	2	9		3		1	3	1	0		1	0.383781
1	0	4	1	1	1	1	1	1	1	1	0	3	2	3	2	1	4	4	4	3	3	2	2	3	2	4	2	2	2	2	1	2	1	1	3	2	2	2	20140400	1	1	1	1	3	2	1	41	3	1.72191
1	1	4	1	1	1	1	0	1	0	0	0	2	1	3	5	5	5	4	1	3	2	2	2	2	2	1	2	2	2	3	2	2	2	2	1	2	1	2	20130900	1	1		1	1	1	0	32	9	0.571452
1	1	4	1	1	1	0	1	1	0	0	0	2	2	3	4	4	4	4	5	2	4	4	4	4	4	1	4	4	1	4	2	3	1	3	3	3	3	4	9	4	1	1	1	2	2	1	41	1	0.383781
1	1	4	1	1	1	0	1	1	1	0	0	1	1	3	4	1	4	5	4	5	3	2	2	2	4	3	4	3	1	4	1	2	1	1	1	1	2	2	9		3		1	1	1	0		1	1.03788
1	1	4	1	1	0	0	0	1	0	0	0	1	1	3	4	2	2	2	4	4	4	2	2	5	4	1	2	3	1	1	2	2	1	2	1	2	2	3	20130900	1	1	5	1	1	2	1	52	2	-0.765448
1	0	4	1	1	0	0	0	1	0	0	1	2	1	5	5	1	4	4	4	4	4	2	2	4	3	3	3	3	1	3	3	3	1	1	1	1	1	2	20130923		2	2	1	1	1	0	37	1	-0.765448
1	0	4	1	1	1	0	0	1	1	0	0	1	1	3	5	5	5	5	5	5	3	2	2	5	4	2	5	3	3	3	1	2	2	2	1	2	2	3	20140600	1	1		1	1	1	0	35	9	0.541515
1	0	4	1	1	1	1	1	1	1	0	1	2	1	2	1	1	1	1	5	5	4	5	5	5	5	2	2	3	1	2	1	2	1	1	1	1	1	2	9	1	2	3	1	2	2	1	62	8	1.72191
1	0	4	1	1	1	0	1	1	0	0	0	2	1	1	4	5	4	4	5	4	3	2	2	4	4	3	4	3	1	3	2	3	2	1	2	1	1	2	20131124	1	1	5	1	3	2	1	38	9	0.383781
1	0	4	1	1	1	1	0	1	1	0	0	2	1	1	4	5	4	4	5	4	3	2	2	4	4	3	4	4	1	3	2	3	2	1	2	1	1	2	20130318	1	1	5	1	3	1	0	38	2	1.22555
1	0	4	1	1	1	1	1	1	1	1	0	3	1			1	5	5	5	5	5	5	5	5	5	5	1	1	2	1	1	2	1	1	1	2	2	3	20130000	1	1		1	3	1	0	31	2	1.72191
1	0	4	1	1	0	0	1	1	0	0	0		2	4	4	5	4	5	2	4	3	2	2	4	4	3	4	3	1	3	2	1	2	2	1	1	1	2	20130000	1	1		1	2	2	1	36	2	-0.269086
1	1	4	1	1	0	1	0	1	0	0	0	1	1	3	1	1	4	5	1	3	1	2	2	4	1	2	1	1	3	3	1	2	1	1	1	1	1	2	20140415	1	1		1	3	1	0	39	1	-0.081415
1	0	4	1	1	0	1	0	1	1	0	1	2	1	3	5	1	3	4	4	5	3	2		4	4	1	4	3	2	3	1	2	1	1	1	2	1	3	20130923	2	1		1	3	1	0	33	1	0.572681
1	0	4	1	1	0	0	0	0	0	0	0	1	1	3	4	4	4	4	2	3	5	1	2	1	1	1	4	3	1	3	2	2	1	3	1	3	3	3	20130000	1	1		1	1	2	1	37	3	-1.77956
1	0	4	1	1	0	0	0	1	1	0	1	2	1	4	2	5	5	5	4	4	3	2	2	4	2	2	4	2	2	2	1	2	1	1	1	2	2	3	20130000	1	1		1	1	1	0	41	1	-0.111352
1	1	4	1	1	0	1	0	1	0	0	0	1	1	1	5	4	4	5	4	4	4	2	2	4	5	3	4	3	1	4	2	2	1	2	1	1	1	1	20130923	4	1		1	3	1	0	36	2	-0.081415
1	0	4	1	1	1	1	1	1	0	0	0	1	1	1	3	5	5	4	4	5	4	2	2	2	4	2	3	1	1	3	2	2	3	1	1		2	3	20130923	1	1		1	3	2	1	51	2	1.06781
1	0	4	1	1	1	0	1	1	1	1	1	2	2	3	4	1	5	4	1	5	4	2	2	2	2	3	1	2	2	1	1	2	1	1	1	1	1	4	20140100	1	1		1	1	1	0	40	1	1.03788
1	0	4	1	1	1	1	1	1	1	1	0	3	2	3	2	1	4	4	4	3	3	2	2	3	2	4	2	2	2	2	1	2	1	1	3	2	2	2	20140400	1	1	1	1	3	1	0	37	3	1.72191
1	0	4	1	1	1	0	0	1	1	0	1	1	1	4	4	5	5	5	5	1	4	2	2	5	2	1	4	2	1	3	2	2	1	1	1	1	1	3	20130900	1	1		1	3	1	0	32	2	0.541515
1	1	4	1	1	1	0	1	1	1	0	0	2	1	4	2	4	4	5	4	4	4	2	2	4	5	3	4	3	1	4	2	2	1	1	1	1	1	3	20130900	4	1		1	1	1	0	32	1	1.03788
1	0	4	1	1	1	1	0	1	0	0	1	3	1	4	5	4	1	4	4	4	3	4	2	2	3	1	3	1	2	4	2	2	1	1	1	1	2	4	9	1	1		1	1	1	0	47	9	0.571452
1	0	4	1	1	1	0	1	1	1	0	1	2	2	3	2	4	5	4	4	5	2	2	2	3	2	2	4	3	1	2	1	2	2	2	1	2	3	4	9		1		1	2	3	1	23	3	1.03788
1	1	4	1	1	1	1	1	1	1	1	1	2	1	4	2	2	5	4	5	4	4	4	4	4	2	1	4	3	3	1	2	2	1	1	2	1	1	1	20140300	1	1		1	3	3	0	32	2	1.72191
1	1	5	1	1	1	0	1	1	0	0	0	1	1	1	5		5	5	4	4	4	2	2	2	1	2	2	3	1	4	1	1	1	1	1	1	1	2	20130000	4	1	5	2	2	1	0	40	3	0.383781
1	0	5	1	1	0	0	1	1	1	0	0	1	1	4	5	5	5	4	5	4	2	2	2	2	3	1	3	1	2	2	1	2	2	2	2	2	2	2	9	1	1	1	1	1	3	1		9	0.38501
1	0	5	1	0	1	1	0	1	1	0	0	3	1	3	1	4	5	5	3	4	4	2	2	5	2	3	5	1	3	1	2	2	1	1	1	2	2	3	20140825	1	1		1	3	2	1	40	2	0.130547
1	0	5	1	1	0	0	0	1	0	0	0	2	2	3	4	4	4	4	4	4	4	2	2	5	4	3	3	4	1	4	2	2	1	1	1	1	1	3	20120000	1	1		1	3	1	0	39	1	-0.765448
1	0	5	1	1	1	1	0	1	1	0	0	2	3	5	4	5	4	4	4	4	3	2	2	5	5	3	2	3	1	4	2	2	1	1	1	1	1	2	9	1	1		1	3	1	0	38	1	1.22555
1	0	5	1	1	1	0	0	1	0	0	0	2	1	2	3	4	5	4	3	4	3	2	2	3	5	5	4	3	1	4	1	1	1	1	1	1	1	3	20130000	4	1		1	3	2	1	38	9	-0.112582
1	0	5	1	1	0	0	0	1	0	0	0	3	1	3	5	5	5	5	4	4	3	2	2	4	5	4	4	4	1	3	1	3		1	1	1	1	2	20130900	1	1		1	1	1	0	35	1	-0.765448
1	0	5	1	1	1	1	1	1	1	0	1	2	2	1	5	5	5	4	5	4	4	2	2	4	2	1	2	3	2	2	2	2	1	2	1	1	1	2	20130000	1	1		2	3	1	0	28	1	1.72191
1	0	5	1	1	0	0	1	1	0	0	0	2		3	4	5	4	5	3	5	4	4	2	3	5	2	5	3	1	4	2	3	1	1	1	1	2	2	20130000		1		1	3	1	0	39	1	-0.269086
1	0	5	1	1	0	0	1	1	0	0	0	1	3	3	5	5	5	3	3	3	3	2	2	2	4	1	2	3	1	2	2	2	3	3	1	3	3	2	20130000	1	2	1	1	1	3	0		9	-0.269086
1	0	5	1	1	1	1	0	1	0	0	0	3	1	2	4	5	4	5	5	4	4	2	2	4	4	1	5	4	1	2	1	2	1	1	1	1	1	3	20130000	1	1		1	1	1	0	49	2	0.571452
1	0	5	1	1	1	0	0	1	1	0	0	2	1	5	4	5	4	5	2	4	2	2	2	5	4	4	3	2	1	2	1	2	1	1	1	1	1	2	9	4	1	1	2	1	3	0	55	2	0.541515
1	0	5	1	1	1	0	0	1	0	0	1	2	1	5	5	1	5	5	5	5	4	2	2	4	4	2	4	3	1	4	2	2	1	1	1	1	1	3	20130000	4	1	1	1	1	1	0	36	1	-0.112582
1	0	5	1	1	1	0	1	1	0	0	0	2	2	2	4	1	5	5	5	5	4	4	2	5	4	1	3	3	1	3	2	2	2	2	1	2	2	4	9		1		1	2	2	1	57	9	0.383781
1	0	5	1	1	0	0	0	1	0	0	1	3	1	3	5	1	5	5	5	5	3	2	2	1	1	1	5	3	1	2	2	2	2	2	1	2	2	3	20130000	4	1		1	1	3	1		2	-0.765448
1	1	5	1	1	0	0	0	1	0	0	0	2	2	1	2	1	4	5	5	2	3	2	2	3	5	3	3	4	2	2	2	2	1	1	1	1	1	3	9	4	1		1	3	2	1	39	9	-0.765448
1	0	5	1	1	0	0	0	1	0	0	1	3	1	1	5	1	5	4	4	5	4	2	2	4	4	2	5	3	1	3	2	2	1	1	1	1	1	2	9	4	2	1	1	3	1	0	46	2	-0.765448
1	1	5	1	1	1	0	0	1	1	0	0	2	2	2	3	3	2	2	2	3	3	2	2	3	2	3	3	1	3	1	2	3	3	2	2	2	2	3	9	1	3	5	3	1	2	1	42	3	0.541515
1	1	5	1	1	1	0	0	1	0	0	0	2	1	2	2	1	1	5	4	4	2	2	2	2	2	3	4	3	1	2	2	2	2	2	2	2	2	3	20140300	1	1		1	1	1	0	33	1	-0.112582
1	1	5	1	1	1	1	0	1	1	0	1	2	1	2	5	5	5	4	5	4	4	2	2	4	4	3	4	3	1	2	3	2	1	1	1	1	1	2	20130900	1	1		1	1	2	1	55	9	1.22555
1	1	5	1	1	1	0	1	1	1	0	1	1	1	1	2	1	5	4	5	2	4	2	2	2	2	2	2	2	1	2	2	2	1	1	1	1	1	3	20140825	1	1		1	1	2	1	38	3	1.03788
1	0	5	1	1	1	0	0	1	1	0	0	1	1	2	2	1	5	2	4	1	3	2	2	5	4	2	3	4	1	4	2	2		2	1	1	1	3	20130000	4	1		1	3	1	0	37	2	0.541515
1	0	5	1	1	1	0	1	1	0	0	0	3	1	5	5	5	5	5	5	2	4	2	2	4	1	1	1	2	2	3	1	2	2	2	1	2	2	4	20130000	4	1		1	1	3	0		9	0.383781
1	1	5	1	1	1	1	1	1	1	0	0	2	3	3	4	5	4	4	4	4	4	2	2	3	3	1	2	3	3	2	2	2	3	2	2	3	2	2	20130000	1	1		1	1	3	0	19	4	1.72191
1	1	5	1	1	1	0	0	1	0	0	0	1	3	3	4	4	4	5	5	5	4	4	4	4	4	2	4	3	1	4	2	2	1	1	1	1	1	2	9	1	1	1	2	1	2	1	43	8	-0.112582
1	1	5	1	1	1	1	1	1	1	0	0	1	3	4	1	4	4	4	4	3	4	2	2	4	4	3	4	4	1	4	3	2	1	1	1	1	1	2	20130000		1		1	2	1	0	41	2	1.72191
1	1	5	1	1	1	1	1	1	1	0	1	2	1	2	5	5	1	4	5	5	3	2	2	4	1	1	1	2	2	1	2	2	1	1	2	2	1	1	20140000	1	1		1	1	1	0	32	3	1.72191
1	1	5	1	1	1	1	0	1	1	0	1	1	2	1	4	5	5	5	3	3	3	2	2	3	2	2	3	3	3	3	3	2	1	2	1	2	2	2	20140505	1	1		1	1	1	0		2	1.22555
1	1	5	1	1	1	1	1	1	1	0	1	1	1	4	4	1	4	4	5	5	4	2	2	4	3	3	4	2	2	3	2	1	1	1	1	1	2	3	20140804	2	1		1	1	2	1	41	2	1.72191
1	1	5	1	1	1	1	1	1	1	0	0	2	1	2	2	1	4	5	4	4	4	2	2	2	2	2	4	2	2	4	2	2	2	2	2	1	2	3	20130000	3	1		1	1	2	1	52	9	1.72191
1	1	5	1	1	1	0	1	1	0	1	1	3	2	1	5	5	5	5	4	4	4	2	2	5	2	2	2	2	3	3	2	2	1	1	1	1	2	3	20130000	2	1		1	1	1	0	34	1	0.383781
1	1	5	1	1	1	1	1	1	0	0	0	3	2	3	4	3	5	5	3	4	3	2	2	5	4	3	2	3	1	4	2	2	1	1	1	1	1	3	20130000		1			3	3			9	1.06781
1	1	5	1	1	1	1	0	1	1	0	1	2	1	5	5	3	5	5	5	4	4	2	3	4	2	2	2	2	2	2	1	2	1	1	1	2	2	2	20140800	2	1		1	1	1	0		9	1.22555
1	1	5	1	1	0	0	0	1	0	0	0	3	1	5	5	4	5	4		4	4	2	2	5	3	1	2	3	2	3	3	3	1	2	1	2	2	2	20130000	1	1		1	1	1	0	39	1	-0.765448
5	0	1	1	1	0	0	0	1	0	0	0	2	1	1	1	5	4	4	3	5	3	2	2	3	3	2	3	3	1	4	1	3	3	1	3	3	1	2	20130000	1	1	1	1	3	2	1	34	3	-0.765448
5	0	1	1	0	0	0	0	1	0	0	0	2	3	3	4	2	5	5	4	4	4	2	2	2	2	4	2	3	1	2	2	2	1	1	1	1	1	1	9		1	1	1	1	2	1		9	-1.86045
5	0	1	1	1	0	0	0	0	1	0	1	3	1	1	4	5	4	3	2	4	3	2	2	3	3	3	3	1	2	2	2	2	1	2	1	2	2	3	9		2	3	1	2	1	0	33	3	-1.12547
5	0	1	1	1	1	0	0	1	0	0	0	2	1	3	5	4	4	4	1	2	3	4	4	3	3	4	3	3	2	3	2	3	1	1	2	1	2	4	9		2	1	1	1	1	0	32	9	-0.112582
5	1	1	1	1	1	0	0	1	1	0	0	3	1	1	1	1	4	4	4	4	3	2	2	3	3	2	3	1	3	2	2	2	1	2	1	1	2	3	20130000	1	1	1	1	1	1	0	33	3	0.541515
5	0	1	1	0	0	0	0	1	0	0	0	1	2	2	2	3	5	5	4	4	3	3	2	5	5	2	2	2	1	3	2	2	1	1	1	1	1	2	9		1	1	1	1	1	0	45	5	-1.86045
5	1	1	1	0	0	0	0	0	0	0	0	2	3	3	3	4	4	5	3	3	3	2	2	4	3	2	2	3	1	1	2	2	1	2	1	2	3	4	9		1	2	3	3	2	1	30	9	-2.87457
5	1	1	1	1	0	0	0	1	0	0	0	2	3	3	4	4	4	4	4	5	3	4	4	4	1	1	1	2	2	3	1	2	2	2	2	1	1	4	9			2	1	2	1	0	30	9	-0.765448
5	1	1	1	1	1	0	0	1	0	0	0	3	1	3	4	5	5	5	5	5	4	2	2	2	2	2	4	2	2	3	1	2	1	3	1	2	1	2	20131008	1	1	1	1	3	2	1	64	9	-0.112582
5	0	1	1	0	0	0	1	1	0	0	0	1	2	4	2	2	5	5	4	4	3	2	2	5	2	3	2	3	1	2	2	2	1	1	1	1	1	2	9		1	1	1	1	1	0		1	-1.36409
5	1	1	1	1	1	0	0	1	0	1	0	2	1	2	1	4	5	5	5	5	4	2	2	2	2	2	3	3	1	2	1	2	1	2	1	2	2	2	9		1	3	2	2	1	0	30	3	-0.112582
5	1	1	1	1	0	0	0	1	0	0	0	2	2	5	2	1	1	5	5	5	4	2	2	5	4	5	4	3	2	4	2	1	1	1	1	1	1	1	9		1	1	2	2	1	0	37	9	-0.765448
5	0	1	1	1	1	0	0	1	0	0	0	2	1	3	5	5	5	5	4	5	3	2	2	5	3	3	3	3	2	4	1	2	2	3	1	2	2	4	9	1	2		1	1	1	0	26	9	-0.112582
5	0	1	1	1	0	0	0	1	0	0	0	2	2	4	4	1	4	5	5	5	4	2	2	2	2	3	3	1	3	1	2	2	2	2	2	2	2	4	9		2	1	1	3	1	0	27	1	-0.765448
5	0	1	1	1	1	0	0	1	0	0	1	2	1	4	4	5	5	5	4	4	4	2	2	5	4	3	4	2	3	2	1	2	2	2	1	1	1	3	20130000	4	1		1	1	1	0	32	1	-0.112582
5	1	1	1	1	1	0	0	1	0	0	0	2	1	5	1	1	5	5	3	2	4	5	4	3	5	3	2	3	1	3	2	2	1	2	1	1	2	3	20130000	4	1		1	3	2	1	37	9	-0.112582
5	1	1	1	1	1	0	0	1	0	0	1	2	1	5	5	5	5	4	5	5	4	2	2	4	1	2	2	3	1	4	1	3	1	1	1	1	1	1	9	1	1	2	1	3	1	0		1	-0.112582
5	1	1	1	1	1	0	0	1	0	0	1	2	3	2	4	1	4	4	4	3	4	4	4	5	5	4	4	3	1	2	1	2	2	1	1	1	1	1	20141002	2	1		1	1	2	1	42	9	-0.112582
5	0	2	1	1	0	0	0	1	0	0	0	2	2	3	4	2	5	5	4	4	4	2	2	2	2	4	2	3	1	2	2	2	1	1	1	1	1	1	9		1	1	1	1	1	0	40	1	-0.765448
5	1	2	1	0	0	0	0	1	0	0	0	1	2	4	2	3	5	5	4	4	3	3	2	5	5	2	2	3	1	3	3	2	1	1	1	1	1	2	9		1	1	1	1	2	1		9	-1.86045
5	1	2	1	0	0	0	0	1	0	0	0	3	2	4	2	2	5	5	4	4	3	2	2	2	2	3	2	3	1	2	2	2	1	1	1	1	1	2	9		1	1	1	1	2	1		9	-1.86045
5	0	2	1	1	1	0	0	1	0	0	0	2	1	1	1	4	4	5	5	5	5	4	4	5	5	4	1	3	1	1	1	3	1	2	2	2	2	3	20140900	2	1		1	1	1	0	41	2	-0.112582
5	1	2	1	1	1	0	0	1	0	0	0	3	1	3	5	1	4	5	5	5	4	4	4	4	3	3	3	1	3	4	3	2	3	3	3	2	2	4	20140000	2	2	3	1	1	1	0	34	1	-0.112582
5	1	2	1	1	0	0	1	1	1	0	0	2	3	3	3	5	5	5	5	5	4	2	2	5	4	4	5	2	3	2	2	2	1	2	1	1	2	2	20130000	2	1		1	3	1	0	34	1	0.38501
5	1	2	1	1	1	0	0	1	0	0	0	2	1	4	4	5	5	5	4	4	3	4	4	2	3	2	3	4	3	2	1	2	3	2	2	2	2	3	20120000	1	1		1	3	2	1	36	3	-0.112582
5	0	2	1	1	1	0	1	1	1	1	0	2	1	1	4	5	5	4	5	5	5	2	2	2	2	3	2	3	1	4	1	3	1	2	1	1	1	3	20130000	2	2	2	2	3	1	0	54	1	1.03788
5	0	2	1	1	1	0	0	1	0	0	1	2	1	5	4	4	5	4	3	5	5	2	2	4	2	4	3	2	2	3	3	2	1	2	1	1	1	2	20130000	2	1		2	1	1	0	61	1	-0.112582
5	0	2	1	1	0	0	0	1	0	0	0	2	2	1	4	1	4	5	5	5	4	2	2	5	4	2	5	3	1	3	1	2	1	1	1	1	1	2	20140000	2	1		1	2	2	1	32	9	-0.765448
5	0	2	1	0	0	0	0	1	0	0	0		3	4	2		5	5	4	4	3	2	2	5	2	3	2	3	1	2	2	2	1	1	1	1	1	2	9		1	1	1	1	1	0		1	-1.86045
5	0	2	1	0	0	0	1	1	0	0	0	1	2	4	2	2	5	5	4	4	2	2	2	5	2	3	2	3	1	2	2	2	1	1	1	1	1	2	9		1	1	1	1	2	1		9	-1.36409
5	1	2	1	1	0	0	0	1	0	0	0	1	2	2	2	2	5	5	4	4	3	2	2	5	2	2	2	3	1	2	2	2	1	1	1	1	1	2	9		1	1	1	1	1	0		1	-0.765448
5	0	2	1	1	0	0	0	0	0	0	0	2	1	3	5	5	5	5	5	5	5	2	2	1	1	2	2	1	3	1	1	2	1	1	2	2	2	3	20130000	2	1		1	2	1	0	31	3	-1.77956
5	1	3	1	1	1	0	0	1	0	0	0	2	3	3	4	3	4	4	4	3	3	2	2	3	4	3	2	4	1	1	1	3	3	1	3	1	1	1	9	2	1		2	3	1	0		9	-0.112582
5	0	3	1	0	0	0	0	1	0	0	1	2	2	2	5	5	5	5	4	5	5	2	1	2	5	2	5	3	1	3	1	2	1	1	1	1	1	4	9	2	1		1	3	1	0	38	1	-1.86045
5	1	3	1	1	1	0	0	0	0	0	0	2	1	3	4	4	4	4	4	4	3	2	2	3	2	2	2	3	1	2	2	2	1	1		3	1	3	9	1	1		1	3	2	1	33	9	-1.1267
5	0	3	1	1	0	0	0	1	0	0	0	3	1	1	3	4	5	5	1	1	1	2	2	1	4	5	5	3	1	2	1	2	1	1	1	1	1	1	9	2	1		1	1	1	0	36	1	-0.765448
5	0	3	1	1	1	0	0	1	0	0	0	2	1	3	4	5	5	4	4	5	3	2	2	4	3	2	3	3	2	4	1	2	2	2	1	2	2	4	20130000	1	1		1	1	1	0	30	9	-0.112582
5	1	3	1	0	0	0	0	0	0	0	0	2	1	2	1	4	4	3	2	1	4	2	2	5	2	3	2	2	2	2	3	2	1	1	1	1	1	4	9		2	3	1	1	1	0	31	1	-2.87457
5	0	3	1	1	1	1	1	1	0	0	0	1	1	3	5	4	4	4	3	5	4	2	2	3	2	1	4	1	3	4	1	2	1	2	1	2	2	4	9		2	1	2	1	1	0	28	1	1.06781
5	1	3	1	0	0	1	1	1	0	0	0	1	3	3	4	4	5	5	4	3	3	2	2	3	4	3	4	3	1	3	2	2	1	3	1	3	1	3	20140000	2	3	5	2	2	3	1	17	4	-0.680053
5	0	3	1	1	0	0	0	1	1	0	0	3	1	3	4	5	5	5	4	5	3	3	2	3	5	3	5	3	1	4	1	2	1	1	1	1	1	2	9	1	1		1	1	1	0	36	3	-0.111352
5	0	3	1	1	1	0	0	1	0	0	0	2	3	3	4	5	5	5	5	5	4	2	2	5	3	2	2	2	3	4	1	2	2	2	1	1	2	2	9	1	1		1	1	1	0	33	1	-0.112582
5	0	3	1	1	0	0	0	1	0	0	0	2	1	3	4	4	4	4	4	5	3	4	4	4	1	1	1	2	2	3	1	2	2	2	2	1	1	4	9			2	1	2	1	0	30	2	-0.765448
5	1	3	1	1	0	0	0	1	0	0	0	2	2	3	4	4	4	4	4	5	3	4	4	4	1	1	1	2	2	3	1	2	2	2	2	1	1	4	9		2	2	1	2	1	0	30	9	-0.765448
5	1	3	1	1	0	0	1	1	1	0	1	2	1	1	5	4	4	4	2	3	2	3	2	2	1	4	4	2	2	1	1	2	2	2	3	2	2	2	20131015	2	1		3	1	1	0	48	2	0.38501
5	1	3	1	1	0	0	0	1	0	0	0	2	1	3	1	1	1	5	4	5	4	2	2	4	2	1	2	1	1	3	2	2	2	2	2	2	2	2	20130000	2	1		1	1	2	1	36	9	-0.765448
5	1	3	1	1	0	1	0	1	1	0	0	1	2	1	5	5	5	5	4	5	3	2	4	3	5	4	4	4	1	4	2	3	1		2	2	2	3	9	4	1		2	2	1	0		9	0.572681
5	0	3	1	1	0	0	0	1	0	0	1	2	1	1	4	1	4	4	4	4	3	4	4	4	3	3	4	2	3	2	1	2	1	1	1	2	2	2	20130000	2	2	1	1	2	1	0	45	1	-0.765448
5	1	3	1	1	1	1	1	1	0	0	0	3	1	3	4	1	4	3	4	4	3	4	4	3	3	4	4	1	3	4	1	2	3	3	3	3	3	2	20100000	1	1		1	3	2	1	44	3	1.06781
5	1	4	1	1	0	0	0	1	0	0	0	2	1	3	5	5	5	4	4	5	3	2	3	5	5	2	4	3	1	2	3	1	2	2	1	2	1	3	20130000	2	1		1	3	1	0	35	9	-0.765448
5	0	4	1	0	0	0	0	1	0	0	0	2	1	3	4	4	4	5	4	3	3	2	2	4	2	3	1	3	3	1	2	2	2	2	3	2	2	4	9	2	2		1	1	1	0	31	1	-1.86045
5	1	4	1	1	0	0	1	1	0	0	1	2	1	2	4	4	4	4	4	4	4	2	2	5	2	1	2	3	2	2	2	2	2	2	2	2	2	4	9		2	3	1	1	1	0	22	5	-0.269086
5	0	4	1	1	1	0	1	1	0	0	1		3	3	4	5	4	5	5	5		2	2	5	5	1	5	2	1	2	1	2	2	2	2	2	2	3	9		2	3	2	1	2	1	56	5	0.383781
5	1	4	1	1	1	0	0	1	1	0	1	2	2	3	1	4	4	2	4	4		2	2	3	4	1	4	3	2	4	1	2	2	2	2	2	2	4	9		2	5	1	1	2	1	38	9	0.541515
5	0	4	1	1	1	0	0	1	0	0	0	2	3	2	5	5	5	5	5	5	4	2	2	5	4	4	4	3	1	1	3	1		1	1	1	1	1	20141016	2	1		1	3	1	0		3	-0.112582
5	0	4	1	1	1	0	0	1	0	0	1	1	1	4	4	5	5	5	4	5	3	4	4	2	3	2	3	4	3	3	1	2	3	2	2	2	2	3	20120000	1	1		1	3	2	1	36	3	-0.112582
5	1	4	1	1	0	0	0	1	1	0	1	3	2	4	2	1	4	4	4	4	3	2	2	3	3	3	3	1	2	2	2	2	1	2	1	2	2	3	20130000	1	1	1	1	1	1	0	39	1	-0.111352
5	1	4	1	1	1	0	0	1	1	0	0	2	2	2	4	5	4	4	4	5	4	2	2	4	3	3	4	3	1	4	1	3	1	1	1	1	1	3	20130000	1	1		1	2	1	0	40	2	0.541515
5	1	4	1	0	0	0	1	1	1	0	0	2	3	3	3	4	4	3	2	5	3	2	2	1	4	2	4	4	1	4	1	3	1	1	1	1	1	2	20130000	2	1		2	2	1	0	40	1	-0.70999
5	0	4	1	1	1	0	0	1	0	0	0	2	1	3	2	4	4	4	4	4	5	2	2	5	4	3	3	4	1	2	1	2	1	1	1	2	1	4	9		1		1	1	1	0	35	1	-0.112582
5	1	4	1	1	1	0	0	1	0	0	0	2	3	2	5	5	5	5	4	5	4	2	2	5	4	2	3	3	1	2	3	2	2	2	1	2	2	4	9		1		1	3	2	1		3	-0.112582
5	1	4	1	1	0	0	0	1	0	0	0	2	1	3	5	5	5	5	1	5		2	2	5	4	3	4	4	1	1	3	2	1	2	1	2	2	3	9	2	1		1	3	2	1	46	9	-0.765448
5	0	4	1	1	0	0	0	1	0	0	0	3	1	4	5	4	4	3	5	4	4	2	2	2	3	2	2	3	2	3	3	2	1	2	1	3	2	3	9	1	1	1	1	1	1	0	39	3	-0.765448
5	0	4	1	1	1	0	0	1	0	0	0	2	1	1	1	4	4	5	5	5	5	4	4	5	5	4	1	3	3	1	1	3	1	2	2	2	2	3	20130000	2	1		1	1	1	0	41	2	-0.112582
5	0	4	1	1	0	0	0	1	0	0	0	2	1	1	5	5	2	2	2	2	2	2	2	2	2	2	2	3	2	3	3	1	1	1	1	1	1	2	9	4	1		1	1	1	0		9	-0.765448
5	0	4	1	1	0	1	0	1	0	0	0	1	1	5	5	5	5	5	5	5	3	2	2	4	3	3	3	1	3	1	2	2	1	2	1	2	1	3	9	2	2	1	1	1	1	0		2	-0.081415
5	0	4	1	1	0	0	0	1	0	0	0	3	1	3	4	5	5	3	2	3	3	2	2	3	2	2	2	1	3	2	1	2	3	2	1	2	2	4	9		2		2	3	1	0	33	1	-0.765448
5	1	4	1	1	1	0	0	1	0	0	1	2	1	5	4	5	5	5	5	5	4	2	2	4	1	1	2	2	2	1	1	2	1	2	1	1	1	3	9	1	2	1	1	1	1	0	37	1	-0.112582
5	1	4	1	1	1	0	0	1	0	0	1	2	1	5	5	5	5	4	5	5	4	2	2	4	1	2	2	3	1	4	1	3	1	1	1	1	1	3	9	1	1	1	1	2	1	0		1	-0.112582
5	0	4	1	0	0	0	1	1	0	0	1	2	2	4	2	2	5	5	4	4	3	2	2	5	2	3	2	3	1	2	2	2	1	1	1	1	1	4	9		2	1	1	1	1	0	34	1	-1.36409
5	0	4	1	1	0	0	0	1	0	0	1	3	1	3	5	5	5	5	5	5	4	2	2	5	4	2	5	3	1	3	1	2	2	1	1	1	1	2	20130000	2	2	3	1	1	2	1	50	9	-0.765448
5	1	4	1	1	1	0	0	1	0	0	0	2	1	3	4	5	5	4	4	5	3	2	2	5	3	3	2	3	2	4	1	2	2	2	1	2	2	4	20110000	1	1		1	1	1	0	30	9	-0.112582
5	1	4	1	1	1	0	0	1	0	0	0	2	1	4	1	4	5	5	3	2	4	5	4	3	5	2	2	3	1	3	2	2	1	2	1	2	2	3	20120423	4	1		1	3	3	1	28	2	-0.112582
5	1	4	1	0	0	1	1	1	0	0	0	1	3	3	4	4	5	5	4	3	3	2	2	3	4	3	4	3	1	3	2	2	1	3	1	3	1	3	20140000	2	3	5	2	2	3	1	17	4	-0.680053
5	1	4	1	1	0	0	1	1	0	0	0	1	1	3	4	5	5	5	5	5	4	2	2	2	3	3	2	2	3	1	2	2	1	1	1	1	2	3	20130000	2	1		2	1	1	0	34	1	-0.269086
5	1	4	1	1	1	0	1	1	0	0	0	3	2	2	3	3	3	3	3	5	4	5	3	5	4	5	4	3	3	2	3	3	3	3	2	3	2	3	9	3	3	4	2	1	2	1	48	9	0.383781
5	1	4	1	0	0	0	0	0	0	0	0	3	1	3	4	5	5	5	5	4	3	2	2	5	2	5	2	1	2	2	1	2	2	3	1	1	1	1	20130000	2	1		1	1	2	1	52	9	-2.87457
5	0	4	1	1	0	0	1	1	0	0	1	2	1	3	4	1	4	4	4	5	4	2	2	4	4	2	2	3	1	3	2	2	1	1	1	1	1	2	20130000	1	1	5	1	2	1	0	30	1	-0.269086
5	0	4	1	1	1	0	0	1	0	0	0	2	1	1	4	1	5	5	5	5	4	2	2	4	5	2	2	3	1	1	1	2	1	1	1	1	1	1	20130000	1	1	1	1	2	1	0	40	1	-0.112582
5	0	4	1	1	0	0	1	1	0	0	0	2	1	4	4	4	4	4	4	4	4	4	4	5	5	4	4	4	1	1	1	2	1	1	1	1	1	3	20140425	1	1		1	1	1	0	46	1	-0.269086
5	0	5	1	0	0	0	0	1	0	0	1	2	1	3	4		3	3	3	3	4	4	4	5	3	3	4	4	1	2	1	1	1	2	3	2	2	3	9	2	1	1	1	3	2	1	53	9	-1.86045
5	1	5	1	1	1	1	1	1	0	0	0	3	3	3	4	3	3	4	4	4	3	4	4	3	3	4	3	1	3	4	1	2	3	3	3	3	3	2	20100000	1	1	5	1	3	2	1	44	3	1.06781
5	0	5	1	0	0	0	0	0	0	0	0	2	3	3	4	3	5	5	5		3	2	2	3	3	2	2	4	1	4	3	2	2	2	2	2	2	4	9		2	2	2	3	1	0		1	-2.87457
5	0	5	1	1	1	0	0	1	1	0	1	1	1	5	5	5	5	5	5	4	4	3	2	5	5	3	5	3	1	4	1	2	1	1	1	1	1	3	20130425	1	1		1	1	1	0	35	3	0.541515
5	0	5	1	1	0	0	1	1	0	0	0	2	3	3	5	5	5	5	5	5	4	2	2	5	4	3	5	3	3	2		2	1	2	1	1	2	2	9	2	1		1	3	1	0	34	1	-0.269086
5	0	5	1	1	0	0	1	1	1	0	0	2	1	1	2	5	5	4	2	4	2	2	2	5	4	2	4	3	1	2	1	2	1	1	1	1	1	3	9	1	1		1	1	2	1	65	9	0.38501
5	0	5	1	0	0	0	0	0	0	0	0	2	1	5	5	4	4	5	4	4	4	2	2	4	5	1	4	3	1	4	1	2	2	1	1	2	2	2	9	1	1		1	3	1	0	32	9	-2.87457
5	1	5	1	1	1	0	0	1	0	0	1	2	2	3	4	4	4	4	4	4	3	2	4	5	4	1	4	3	1	2	1	2	1	1	3	2	2	2	20130000	2	2	5	1	1	3	0	67	1	-0.112582
5	1	5	1	1	1	0	1	1	0	1	1	2	1	1	5	1	4	5	4	5	4	4	2	4	5	4	5	3	2	1	1	2	1	1	1	1	1	3	9	3	1	2	1	1	2	1	42	9	0.383781
5	0	5	1	1	1	0	0	1	0	0	1	2	3	3	4	2		5	4	3	5	4	2	3	4	3	3	3	1	3	2	2	1	1	1	1	2	2	9	1	3	5	1	3	2	1	54	9	-0.112582
5	1	5	1	1	1	0	0	1	0	0	1	2	3	3	5	3	5	5	4	4	4	5	4	5	4	2	4	3	3	3	3	2	2	2	2	2	2	4	9	2	1	1	1	3	2	1	55	9	-0.112582
4	1	1	1	1	1	0	0	1	0	0	0	2		5	5	5	5	5	4	5	3	2	2	3	5	1	3	3	1	3	1	2	2	2	1	2	1	4	9	4	2	1	1	3	2	1	57	9	-0.112582
4	0	1	1	0	0	0	0	0	0	0	0	2	1	4	4	5	5	5	1	3	4	3	4	2	2	2	1	2	1	2	1	2	2	2	1	2	2	4	9	4	2	1	2	1	1	0	29	3	-2.87457
4	1	1	1	1	0	0	1	1	0	0	0	3		1	5	5	5	5	5	5	4	3	3	4	5	4	4	3	1	3	1	2	1	1	1	1	1	4	9		1	5	1	2	1	1	30	1	-0.269086
4	0	1	1	0	0	0	0	0	0	0	0	3	2	3	4	4	4	4	4	4	2	2	2	2	4	2	4	3	1	4	3	1	1	1	1	1	1	3	20131000	4	1		1	3	1	0	24	1	-2.87457
4	0	1	1	1	0	0	0	1	0	0	0	3		1	4	5	4	4	2	5	4	2	2	2	5	5	4	4	1	1	2	2	1	2	2	2	3	2	9	4	1	5	1	2	1	0	30	1	-0.765448
4	0	1	1	1	0	0	0	1	0	0	0	2	1	3	4	5	4	5	2	4	2	2	2	2	2	1	2	1	1	1	2	2	2	2	1	2	2	4	9	4	2	1	2	1	1	0	29	3	-0.765448
4	0	1	1	1	0	1	1	1	1	0	0	2	1	4	4	1	3	3	4	3	4	2	2	5	3	2	3	1	2	2	3	2	1	3	1	3	2	3	20120000	1	1		1	3	1	0	28	3	1.06904
4	0	1	1	0	0	0	0	0	0	0	0	1	1	3	3	2	3	3	3	3	3	2	2	3	2	2	2	1	3	3	1	3	3	1	1	1	2	4	9		2		3	1	1	0	36	1	-2.87457
4	0	1	1	1	1	0	0	1	0	0	0	2	1	5	5	5	5	5	5	5	3	2	2	3	4	2	2	3	1	1	1	2	1	2	1	2	2	3	20131016	1	1	5	1	2	1	0	32	1	-0.112582
4	1	1	1	1	1	1	0	1	0	0	0	2	1	4	5	5		5	5	4	4	2	2	4	4	3	4	3	1	2	1	2	1	1	1	1	1	1	20140602	1	1		1	1	2	1		1	0.571452
4	0	1	1	1	1	0	0	1	0	0	0	2	2	1	5	5	5	5	4	5	3	2	2	3	5	1	3	3	1	3	1	2	2	2	2	1	2	4	9	4	2	1	1	3	1	0		1	-0.112582
4	1	1	1	1	1	0	1	1	0	0	0	1	1	3	5	4	5	5	4	5	5	2	2	3	4	3	3	3	1	3	1	2	2	2	2	2	2	4	9		2	1	1	3	2	1		1	0.383781
4	0	1	1	1	1	0	0	1	0	0	1	2	1	3	1	1	4	3	4	3	3	2	2	5	4	2	4	4	1	2	2	2	1	1	1	3	1	4	9		1	4	1	2	1	0	43	1	-0.112582
4	1	2	1	1	1	0	0	1	0	0	0	2	2	1	5	5	5	5	4	5	3	2	2	3	5	1	3	3	1		1	1	2	2	2	1	2	4	9	4	2	1	1	3	2	1	57	1	-0.112582
4	1	2	1	1	0	0	1	1	0	1	1	3	2	3	5	5	5	5	5	5	4		2	5	5	2	5	3	1	4	2	2	1	1	1	1	1	4	20140000		2	1	2	2	2	1	29	1	-0.269086
4	0	2	1	1	1	0	0	1	0	0	0	3	3	3	1	3	5	4	4	2	4	2	2	5	4		2	3	1	3	2	2	3	3	1	1	1	4	20130000	4	1	5	2	2	1	0	35	1	-0.112582
4	0	2	1	1	0	0	0	0	0	0	1	2	1	5	5	4	5	5	3	5	3	2	2	3	4	1	3	2	1	3	1	2	2	1	2	2	2	4	9	4	2	1	1	3	1	0	40	1	-1.77956
4	0	2	1	1	1	0	1	1	1	0	0	2	1	3	3	1	4	3	5	3	4	2	2	3	5	2	2	2	1	2	2	2	1	1	1	1	1	2	20142006	1	1		1	1	1	0	33	3	1.03788
4	1	2	1	1	1	1	0	1	0	0	0	1	1	3	4	4	4	5	5	4	2	2	2	4	4	3	4	3	1	2	1	2	1	1	1	1	1	3	20130000	2	1	1	1	3	2	1	40	2	0.571452
4	1	2	1	1	1	0	0	1	1	1	1	2	1	4	4	4	5	5	4	5	4	5	5	4	4	3	4	2	2	2	2	2	1	1	1	2	1	2	9	1	1	1	1	1	2	1	39	2	0.541515
4	0	2	1	1	1	0	0	1	0	0	0	2	1	1			4		4	4	4		2				2	3	1	3	1	2		1	1	1	1	2	9		3		1	1	1	0	36	1	-0.112582
4	1	2	1	1	0	0	0	1	0	0	0	2	1	4	5	1	4	4	5	5	3	2	2	2	4	1	4	2	1	2	3	2	1	1	1	1	1	3	20131016	2	1		1	1	2	1	29	1	-0.765448
4	0	2	1	1	1	0	1	1	1	1	0	3	1	3	3	1	4	4	1	3	4	2	2	3	5	2	2	2	1	2	2	2	1	1	1	1	1	2	20140526	1	1		1	1	1	0	33	1	1.03788
4	1	2	1	1	1	1	0	1	0	0	0	2	3	3	5	5	5	5	5	5	3	5	2	3	2	2	4	2	1	3	3	2	1	2	1	2	2	4	9		2	5	1	1	2	1	37	1	0.571452
4	1	3	1	1	1	0	0	1	0	0	0	3	1		5	4	3	5	5	5	4	2	2	4	2	5	2	2	1	1	2	3	1	3	1	1	1	2	20142207	1	1	1	2	1	2	1	48	2	-0.112582
4	0	3	1	1	0	0	0	1	0	0	0	1	1	5	4	1	3	4	4	4	4	2	2	4	4	3	2	3	1	3	1	2	1	1	1	1	1	2	9		3		1	1	1	0	37	1	-0.765448
4	0	3	1	0	0	0	0	0	0	0	0	1	1	3	5	1	4	5	4	5	4	2	1	1	3	1	2	2	2	3	2	2	1	1	1	1	1	4	9		2	2	1	1	1	0	33	2	-2.87457
4	1	3	1	1	0	0	1	1	1	0	0	2	1		5	4	5	5	4	5	3	2	2	3	3	1	3	3	1	3	1	2	2	2	2	2	2	4	9	4	1	1	1	3	2	1	45	3	0.38501
4	0	3	1	1	0	1	1	0	0	0	1	1	1	5	5	4	5	5	4	5	3	2	2	3	4	1	3	3	3	1	3	1	2	2	1	2	2	4	9	4	2	1	1	3	1	0	43	1	-0.599169
4	1	3	1	1	1	1	1	1	0	0	0	2	1	3	4	5	5	5	5	5	4	4	5	3	5	3	2	3	1	2	1	2	2	2	1	1	3	2	9		2	1	1	3	2	1	48	1	1.06781
4	1	3	1	1	1	0	0	1	0	0	0	1			5	4	5	5	4	5	3	2	2	3	3	1	3	3	1	3	1	2	2	2	2	2	2	4	9	4	3	1	1	3	2	1	48	1	-0.112582
4	0	3	1	1	1	0	1	1	0	0	0	2	2	1	5	5	5	5	4	5	3	2	2	3	5	1	3	3	1	3	1	2	2	2	2	1	2	4	9	4	2	1	1	3	1	0	38	1	0.383781
4	0	3	1	0	0	0	0	0	0	0	0	2	2	2	4	5	5	5	5	5	2	2	2	5	5	4	5	3	1	3	1	3	1	1	1	1	1	4	9		1		1	3	3	0	50	3	-2.87457
4	1	3	1	1	0	0	1	1	0	0	0	3	1	4	5	4		5	5	3	4	2	2	4	2	2	4	1	3	2	2	3	1	1	1	1	2	2	9	1	3	5	2	2	2	1	38	3	-0.269086
4	0	3	1	1	0	0	0	1	0	1	0	1	1	1	4	1	3	4	5	5	3	2	2	2	1	2	2	2	2	4	1	2	2	1	1	2	1	3	20140815	1	1		1	3	1	0	35	2	-0.765448
4	1	3	1	1	1	1	1	1	0	0	0	1	2	1	1	1	1	5	5	5	3	2	2	3	1	1	5	2	2	1	1	2	1	1	1	1	1	1	20130000	1	1	1	1	1	2	1	50	2	1.06781
4	1	3	1	1	1	1	1	1	0	0	0	2	3	3	5	5	5	5	5	5	1	2	2	3	1	1	1	1	3	1	1	2	1	1	1	1	1	1	20140000	1	1	1	1	1	2	1		2	1.06781
4	0	3	1	0	0	0	0	0	0	0	0	2	2	3	5	5	5	5			4	2	2	5	4	1	4	3		2	1	3	3	3	1	2	2	2	20130000	1	1	1	1	2	1	0	34	1	-2.87457
4	0	3	1	1	1	0	0	1	0	0	1	2	2	2	3	3	3	3	2	3	5	2	2	4	4	3	4	3	3	3	3	2	3	1	1	3	1	4	20130000	3	3	5	2	2	3	0		2	-0.112582
4	0	3	1	1	0	0	0	1	0	0	0	2	1	1	4	1	5	4	2	4	2	2	2	3	2	2	4	2	2	2	3	2	3	1	1	1	1	4	9	2	1	2	2	2	1	0	49	2	-0.765448
4	0	3	1	1	0	0	0	1	0	0	1		2		4	1	4	4	5	4	4	2	2	4	4	1	2	2	1	1	2	2	2	1	2	2	2	4	9	1	1		1	3	1	0	30	1	-0.765448
4	1	3	1	1	0	0	1	1	0	0	0	2	2	1	5	5	5	5	4	5	3	2	2	3	5	1	3	3	1	3	1	2	2	2	2	1	2	4	9	4	2	1	1	3	2	1	35	1	-0.269086
4	1	3	1	1	1	0	0	1	0	0	0	3	1	1	1	4	3	5	5	5	4	2	2	4	2	5	2	2	1	1	2	3	2	2	1	1	1	2	20140722	4	1	1	2	1	2	1	48	2	-0.112582
4	1	4	1	1	1	0	0	1	0	0	0	1	1	3	1	4	5	3	4	4	3	2	2	3	4	3	2	2	1	2	2	3	2	2	1	2	2	4	9		3	1	1	1	2	1	30	9	-0.112582
4	0	4	1	1	0	0	1	1	0	0	1	2	2	3	4	1	4	4	4	2	4	2	2	2	4	2	2	4	1	2	1	2	1	1	1	1	2	2	9	4	2	5	1	3	1	0	33	1	-0.269086
4	0	4	1	1	0	0	0	1	0	0	1	1	1	1	5	5	5	5	5	5	4	5	2	5	3	3	2	4	2	1	2	3	2	2	2	2	2	2	20130315	4	2	3	2	2	1	0	39	3	-0.765448
4	0	4	1	1	1	1	1	1	0	0	0	2	1	5	4	5	5	3	2	3	4	2	2	2	3	1	2	2	2	3	2	2	2	2	1	2	1	3	20140200	3	1	3	1	3	1	0	49	3	1.06781
4	1	4	1	1	1	1	1	1	1	0	0	2	2	4	2	1	5	5	2	5	3	2	2	3	4	3	4	3	1	2	1	3	2	1	1	1	1	1	20140629	1	1		1	3	2	1	39	2	1.72191
4	1	4	1	1	0	1	1	1	0	0	0	2	1	4	4	1	4	4	4	4	4	2	2	2	2	2	2	3	3	1	2	2	1	1	1	1	1	2	20130420	1	1		2	3	2	1		1	0.414947
4	0	4	1	1	1	0	0	1	0	0	0	3	3		1	4	3	2	3	3	5	2	4	4	4	2	4	3	1	3	2	2	1	3	1	3	3	4	20130000	2	3	5	2	2	1	0	35	1	-0.112582
4	1	4	1	1	0	0	1	1	0	1	1	3	2	3	5	5	5	5	5	5	4	2	2	5	5	2	5	3	1	4	2	2	1	1	1	1	1	4	20140000		2	1	2	2	2	1	29	1	-0.269086
4	0	4	1	1	0	1	1	1	0	0	0	2	1	4	4	1	4	5	4	5	4	2	2	5	4	2	3	4	1	1	1	1	3	1	3	1	1	2	20130420	1	1		1	2	1	0	27	1	0.414947
4	0	5	1	1	1	1	0	1	0	1	0	2	1	1	4	5	5	5	5	5	2	2	2	5	5	4	5	3	1	3	1	3	1	1	1	1	1	2	20090000	1	1		1	2	3	0		3	0.571452
4	0	5	1	1	1	0	0	1	0	0	1	1	3	3	3	3	4	5	4	3	3	2	2	3	2	1	2	2	3	3	2	3	1	1	1	2	2	2	20130710	4	1		2	1	1	0	42	2	-0.112582
4	1	5	1	1	1	1	0	1	0	0	1		1	3	4	5	4	5	4	4	3	2	2	3	4	2	4	3	2	3	1	2	1	1	1	1	1	2	20140310	1		4	1	1	2	1		2	0.571452
4	1	5	1	1	1	1	1	0	0	1	1	2	1	3	4	1	4	4	4	4	3	4	2	3	4	4	4	2	3	2	2	2	1	2	1	1	2	4	9	4	2		3	3	2	1		1	0.053698
4	0	5	1	1	1	0	1	1	0	0	0	3	1	1	1	1	5	5	1	5	4	2	2	5	4	1	4	3	1	4	4	3	2	2	1	2	2	4	9		2	1	1	1	1	0	58	1	0.383781
6	0	1	1	1	0	0	0	1	0	0	0	1	3	1	4	4	4	3	4	4	4	2	2	3	4	4	2	2	1	2	1	2	1	1	1	1	1	2	20131100	1	1		1	2	1	0	32	2	-0.765448
6	1	1	1	1	0	0	1	0	0	0	0		1	5	4	3	5	5	3	3	4	2	2	4	1	1	1	1	2	2	2	2	1	1	1	1	1	4	9		2	1	3	1	2	1	40	1	-1.2832
6	0	1	1	1	1	0	0	1	1	0	1	3	2	1	4	4	4	4	4	4	4	2	2	4	4	4	4	4	3	2	1	2	1	2	1	2	3	3	20140200	1	1		1	2	1	0	31	3	0.541515
6	1	1	1	1	1	1	1	1	1	0	0	1	2	4	4	5	3	4	5	4	2	2	2	2	2	2	4	3	1	2	2	2	1	1	2	1	2	1	20140215	1	1		1	3	2	1	35	3	1.72191
6	0	1	1	0	0	0	0	0	0	0	0								3	3	4	2	2	4	2	4	4	4	3	2		3	2	1	1	1	1	3	9	1	1	5	1	1	3	0	20	4	-2.87457
6	0	1	1	1	1	1	0	1	1	0	0	3		3	4	5	5	4	4	4	4	2	2	3	3	2	4	2	1	2	2	2	1	1	1	1		4	9		3	3	1	1	1	0		1	1.22555
6	0	1	1	1	0	0	1	0	0	0	0	2	1	5	5	5	5	5	4	5	2	2	2	4	4	1	5	3	3	3	1	2	1	1	2	2	2	3	20130000	3	1		1	1	3	0	65	1	-1.2832
6	0	1	1	1	0	0	0	1	1	0	0	1	1	5	5	5	5	5	5	5	4	2	2	5	3	2	2	3	1	2	1	2	1	2	1	2	2	3	20130000	1	1		1	2	1	0	43	3	-0.111352
6	0	1	1	1	1	0	0	1	0	1	1		1	4	5	2	3	4	1	3		2	2	4	2	2	2	2	2	3	2	2	1	1	1	1	1	4	9		1		1	1	1	0	31	1	-0.112582
6	1	1	1	1	1	1	1	1	1	0	0	2	2	3	4	5	5	4	5	5	4	2	2	4	3	2	4	3	3	2	1	2	1	1	1	1	1	2	20130000	4	1		1	2	2	1	38	2	1.72191
6	0	1	1	1	0	0	0	1	0	0	0	2	1	4	4	4	3	4	4	3	4	4	2	4	2	3	3	2	2	4	2	2	3	2	2	2	2	2	20140405	1	1	2	1	1	1	0		1	-0.765448
6	0	1	1	1	0	0	0	1	0	0	0	1	1		4	4	4	5	4		4	2	2	4	4	4	4	4	1	4	2	2	1	1	1	1	1	4	9				1	1	1	0	25	1	-0.765448
6	1	1	1	1	1	1	1	1	1	0	0		1	4	5	4	5	5	4	4	4	4	2	4	2	3	5	2	1	1	1	2	1	1	1	1	1	3	20120000	1	1	1	1	1	2	1	38	2	1.72191
6	0	1	1	1	0	0	0	0	0	0	0	2	1	2	4	5	4	4	4	4	4	2	2	4	3	3	4	2	2	2	2	2	1	2	1	1	2	3	20130000	1	1		1	3	1	0	32	1	-1.77956
6	0	1	1	1	1	0	0	1	0	0	0	2	2	2	4	5	5	5	4	5	4	5	4	4	2	1	2	2	2	2	1	2	1	1	1	1	1	1	20130000	2	2	1	1	1	1	0	30	1	-0.112582
6	0	1	1	1	1	1	0	1	1	0	0	3	2	2	4	1	4	4	2	4	4	2	2	4	4	1	1	3	1	2	3	2	1	1	1	1	1	2	20130000	4	1		1	2	1	0	43	2	1.22555
6	1	2	1	1	0	1	1	1	1	0	0	1	2	3	4	4	3	3	3	4	4	2	2	5	4	3	2	3	1	3	3	2	1	1	1	2	2	3	20140902	1	1	4	1	1	2	1	42	2	1.06904
6	0	2	1	1	1	1	0	1	1	0	0	3	2	1	5	5	5	5	5	5	4	2	2	4	1	1	3	3	1	2	2	2	1	1	1	1	3	3	20140000	2	1	1	1	3	1	0	45	2	1.22555
6	0	2	1	1	0	1	0	1	1	0	0	3	3	1	5	4	4	5	5	4	3	2	2	2	4	2	4	2	1	2	2	2	1	1	1	1	1	1	20140000	2	1	1	1	1	1	0	45	2	0.572681
6	1	2	1	1	1	1	1	1	1	0	0	2	2	3	4	5	5	5	3	5	4	2	2	5	4	4	4	3	1	2	1	2	1	1	1	1	1	3	9		1		1	2	2	1	54	2	1.72191
6	1	2	1	1	0	0	0	1	0	0	0	2	1	3	5	5	5	5	5	5	4	2	2	4	4	2	2	3	1	1	2	2	1	1	1	1	1	4	9		1		1	1	2	1	44	1	-0.765448
6	0	2	1	1	0	0	0	1	0	0	0	1	1	2	4	4	4	5	4	4	4	2	2	4	5	5	4	4	1	4	2	2	1	1	1	1	1	4	9				1	1	1	0	26	1	-0.765448
6	0	2	1	1	1	1	1	1	1	0	0	1	1	4	5	5	5	4	1	3	3	2	2	4	4	3	3	2	1	2	1	2	1	1	1	1	1	1	20140905	1	1		1	1	1	0	34	2	1.72191
6	0	2	1	1	1	1	1	1	0	0	0	3	3	3	4	3	4	5	4	5	4	2	2	5	4	4	4	2	1	3	1	2	1	1	1	1	1	4	20130000	2	1	1	1	2	1	0	29	3	1.06781
6	0	2	1	1	1	0	0	1	0	0	0	2	2	1	4	5	5	5	4	5	4	5	4	4	2	2	2	2	2	2	1	2	1	1	1	1	1	1	9	2	2	1	1	1	1	0		1	-0.112582
6	0	2	1	1	1	1	1	1	1	0	1	3	2	4	4	1	5	4	4	4	4	2	2	4	2	2	2	3	1	3	2	2	1	1	1	1	1	3	20131000	4	1		1	1	1	0	40	2	1.72191
6	0	2	1	1	1	1	1	1	1	0	0	1	1	1	1	1	5	5	5	5	5	2	2	1	1	1	1	2	2	1	1	1	1	1	1	1	1	1	20120905	1	1	1	1	1	3	0		2	1.72191
6	0	3	1	1	1	1	1	1	1	0	0	1	1	1	1	5	5	5	5	5	1	5	2	1	2	1	2	2	2	1	1	1	1	1	1	1	1	2	9	1	1	1	1	1	3	0		2	1.72191
6	0	3	1	1	0	1	1	1	0	0	1	2	1	3	3	1	5	3	4	4	2	2	2	4	1	2	2	1	1	2	2	2	1	2	2		2	2	9	2	2	1	1	2	1	0	39	2	0.414947
6	1	3	1	1	1	0	0	1	0	0	0	2	1	3	4	4	4	5	5	4	4	4	4	5	4	4	2	1	3	3	2	2	2	2	2	2	2	3	9		3	5	2	3	2	1	48	3	-0.112582
6	0	3	1	1	1	0	1	1	0	0	0	3	1		5	5	5	5	5	5		2	2	4	1	2		1	3	1	1	2	1	1	1	1	1	2	20130926	1	1	5	1	1	1	0	44	3	0.383781
6	1	3	1	1	1	0	0	1	1	0	0	2	3	4	5	3	5	5	3	3	4	2	2	4	3	1	2	1	3	2	2	2	1	1	3	1	1	4	9		2	1	1	3	2	1	44	1	0.541515
6	1	3	1	1	1	1	0	1	1	0	0	1	1	4	2	1	5	5	4	2	2	2	2	1	3	1	4	3	1	2	2	2	2	1	1	1	1	1	9	2	1	1	1	1	2	1	35	2	1.22555
6	0	3	1	1	0	0	0	1	0	0	0	2	1	3	4	4	4	4	4	4	4	2	2	2	4	4	4	4	1	3	1	2	3	1	1	1	1	3	20130000	1	1		1	1	1	0	45	1	-0.765448
6	0	3	1	1	0	0	0	1	0	0	0	2	1	4	4	5	5	4	4	4	4	2	2	4	4	4	4	2	1	1	2	2	3	1	1	1	1	3	20140300	1	1		1	1	1	0		1	-0.765448
6	1	3	1	1	1	1	1	1	1	0	0	2	1	3	4	3	5	5	5	4	4	2	2	4	2	2	4	2	1	2	1	2	1	1	1	1	1	2	9	4	1	1	1	3	2	1	38	2	1.72191
6	0	3	1	1	1	1	1	1	0	0	0	2	3	4	4	4	4	5	4	4	4	2	2	2	2	1	2	1	2	2	2	2	1	1	1	1	1	3	20130000	1	1		1	1	1	0	40	3	1.06781
6	0	3	1	1	1	1	0	1	0	0	0	2	1	3	4	5	5	5	4	3	4	2	2	3	4	3	2	3	3	3	1	2	1	1	1	1	1	2	20130000	4	2	1	2	3	1	0	37	1	0.571452
6	0	3	1	1	1	0	1	1	0	0	0	1	2	5	5	4	5	5	5	5	3	2	2	3	4	1	4	2	1	1	2	2	1	1	1	1	1	1	9		1	1	1	1	1	0	38	1	0.383781
6	0	3	1	1	1	0	1	1	0	0	0	1	1	5	5	5	5	5	5	5	4	4	4	5	4	3	4	2	2	1	2	2	1	1	1	1	1	1	20140700	1	1		1	1	1	0	34	2	0.383781
6	0	3	1	1	0	0	0	1	0	1	0	2	1	3	4	5	4	3	4	4		2	2	4	4	2	4	3	1	1	1	2	1	2	1	2	2	1	20140900	4	1		1	1	1	0	25	2	-0.765448
6	0	3	1	1	1	0	0	1	0	0	0	1	1	2	4	4	4	4	4	4	2	2	2	4	4	4	4	3	1	2	2	2	1	1	1	1	1	4	9		1		1	3	1	0	45	1	-0.112582
6	1	4	1	1	1	0	0	1	0	0	1		3	3	4	4	4	4	4	3	3	2	2	4	3	3	3	2	3	1	2	3	2	2	1	2	2	4	9		1		1	1	3	1		2	-0.112582
6	1	4	1	1	1	1	0	1	1	0	0	2	1	3	4	5	5	4	4	4	3	2	2	3	5	2	4	3	1	2	2	2	1	1	1	1	1	4	9		3	1	1	1	2	1	34	2	1.22555
6	1	4	1	1	0	0	1	1	0	0	0	2	3	3	5	3	4	5	1	3	4	2	2	5	2	3	2	2	1	2	2	3	1	3	1	3	3	4	9		2	5	1	2	1	0	37	1	-0.269086
6	0	4	1	1	0	0	1	1	0	0	0	1	2	2	5	5	5	5	5	5	4	2	2	4	5	2	4	3	1	2	1	2	1	1	1	1	1	3	9				1	3	1	0	32	1	-0.269086
6	0	4	1	1	0	0	0	1	0	0	0		1	4	4	3	4	4	4	3	4	4	4	4	3	1	2	3	2	4	3	3	2	2	2	2	2	2	20140622	1	1	2	1	2	1	0		1	-0.765448
6	0	4	1	1	1	1	1	1	1	1	0	1	3	2	3	1	5	4	5	5	4	4	2	4	2	2	1	2	3	1	2	2	1	1	1	1	1	2	20130000	1	1		1	1	1	0	36	1	1.72191
6	0	4	1	1	0	0	0	1	0	0	0	2	2	3	5	5	5	5	4	4	3	2	2	3	4	3	2	4	1	3	1	2	1	1	1	3	2	3	20130000	4	1		2	3	3	0		2	-0.765448
6	0	4	1	1	1	0	1	1	0	1	0	2	2	4	5	1	4	5	4	3	3		2	2	2	3	3	3	3		2	2	3	2	1		2	2	20140720	2	2	5	1	3	3	0	43	1	0.383781
6	1	4	1	1	1	0	0	1	0	0	0		3	1	1	5	4	5	5	4	4	2	2	4	2	4	4	2	2	3	3	2	1	1	1	2	1	2	9		3	3	1	3	2	1		3	-0.112582
6	0	5	1	1	1	1	1	1	1	0	0	1	1	4	4	5	4	3	5	5	3	4	4	4	3	3	3	1	1	3	1	2	1	1	1	1	1	2	20130519	1	1	1	1	1	1	0	36	1	1.72191
6	0	5	1	0	1	1	1	1	0	0	0		2	3	4	3	3	3	2	3	4	2	2	3	4	3	3	3	1	1	2	2	1	1	1	3	3	3	9	1	1		2	1	1	0	39	3	-0.027186
6	1	5	1	1	1	1	0	0	1	0	0	3	1	3	4	5	5	4		4	3	2	2	3	5	2	4	3	1	2	2	2	1	1	1	1	1	3	9		3	1	1	1	3	1		1	0.211432
6	0	5	1	1	0	0	1	1	0	0	0	2	1	5	5	5	5	5	4	5		2	2	4	4	1	5	3	3	3	1	2	1	1	2	2	2	3	20130000	3	1		1	1	3	0	65	1	-0.269086
6	0	5	1	1	0	0	0	1	0	0	0	2	1	5	5	5	5	5	4	5	2		2	4		1	5	3	3	3	1	2	1	2	2	2	2	3	20130000	3	1			1	3	0		1	-0.765448
6	0	5	1	1	0	0	1	1	0	0	0		1	5	5	5	5	5	5	5	5		2	4	4	1	1	3	3	3	1	2	1	1	2	1	2	3	20130000	3	1	1	1	1	3	0	65	1	-0.269086
6	0	5	1	1	1	0	0	1	0	0	0	3	1	5	5	5	5	5	1	2	4	2	2	5	2	1	4	1	3	1	1	2	1	1	1	1	1	3	20130000	1	3	1	1	1	1	0	35	1	-0.112582
6	1	5	1	1	1	0	1	1	0	0	0		1	2		5	4		5	5	4	2	2	2	4	5	4	4	1	2	1	2	1	2	2	2	2	2	20130000				1	1	2	1		2	0.383781
6	0	5	1	1	1	0	0	1	0	0	0	2	3	3	1	4	5	2	3		3	2	3	5	2	5	5	4	1	4	1	2	2	2	1	1	1	1	9	4	1	1	1	2	2	1	38	2	-0.112582
6	0	5	1	1	0	0	0	1	0	0	0	1	1	5	4	4	4	3	4	4	4	2	2	3	3	3	3	1	3	2	1	2	2	2	1	2	2	3	20130519	1		1	1	1	1	0	36	1	-0.765448
2	1	1	1	1	1	1	1	1	0	0	0	2	1	1	5	5	5	5	5	5	4		2	2	4	2	5	2	1	4	1	2	1	1	1	1	1	4	9		1	3	1	1	1	0	33	1	1.06781
2	0	1	1	1	0	0	0	0	0	0	0	1	1	4	5	5	5	5	5	5	4	2	2	4	4	1	1	4	1	4	2	2	1	1	1	1	1	1	20140406	1	1		1	1	2	1		2	-1.77956
2	0	1	1	1	0	0	0	1	0	0	0	3	2	4	5	5	5	4	2	2	4	2	2	2	3	2	4	4	1	3	1	2	1	2	1	2	2	2	20130900	2	2	2	1	2	2	1	32	9	-0.765448
2	0	1	1	1	0	0	0	0	0	0	0	2	1	4	5	5	5	5	5	5	4	2	2	4	4	2	4	4	1	4	2	2	1	1	1	1	1	2	20131205	1	1		1	1	3	0		5	-1.77956
2	0	1	1	1	1	1	1	1	1	0	0	2	1	4	5	1	5	5	5	3	1	5	5	1	3	3	3	3	1	2	1	2	1	1	1	1	1	4	9	4	2	1	1	2	1	0	35	3	1.72191
2	1	1	1	1	0	0	0	0	0	0	0	1	2	1	5	5	5	5	2	4	4	2	2	4	4	2	4	3	1	3	2	2	1	1	1	2	2	2	20140000	2	1	3	1	1	1	0	45	2	-1.77956
2	1	1	1	1	0	0	1	1	0	0	0	1	1	5	5	5	5	5	4	5	4	2	2	4	2	2	2	1	3	3	1	2	1	1	1	1	1	4	9		2	5	3	3	1	0	40	9	-0.269086
2	0	1	1	1	1	1	0	1	1	0	0	2	1	4	4	5	5	5	4	4	4	2	4	2	4	1	2	3	1	3	1	2	1	1	1	3	1	1	20130000	1	1	3	1	1	1	0	28	3	1.22555
2	0	1	1	1	1	1	1	1	0	0	1	1	1	3	4	1	4	4	5	5	4	2	2	4	3	3	1	2	2	3	2	2	1	1	1	1	1	2	20130000	2	1	1	1	2	2	1	35	2	1.06781
2	0	1	1	1	1	1	1	1	0	0	0	1	1	3	4	1	4	4	5	5	4	2	2	4	3	3	1	2	2	3	2	2	1	1	1	1	1	2	20130000	2	1	1	1	2	1	0	29	2	1.06781
2	1	1	1	1	1	0	1	1	0	0	0	2	1	3	4	5	4	4	3	4	2	2	4	3	3	2	2	3	3	3	3	2	3	2	1	1	2	4	9	4	1	1	2	3	3	0	50	3	0.383781
2	1	1	1	1	0	0	0	1	0	0	0	2	2	2	4	5	5	4	4	4	4	2	2	5	4	2	4	4	1	1	1	2	2	2	2	1	1	3	9	2	1		1	2	2	1	35	9	-0.765448
2	0	1	1	1	1	1	0	1	0	0	0	2	1	4	4	5	4	4	4	4	4	2	2	5	3	4	5	2	3	4	1	3	1	1	1	1	1	3	20140600	1	1		1	3	1	0	45	3	0.571452
2	1	1	1	1	1	0	0	1	0	0	0	2	1	4	5	4	5	5	5	5	2	4	4	3	3	4	5	3	3	2	1	3	1	1	1	1	2	4	20110000	4	2	1	2	1	2	1		2	-0.112582
2	1	1	1	1	0	0	0	1	0	0	0	2	1	5	5	5	5	5	5	3	3	5	2	3	1	5	5	2	2	3	2	2	3	1	1	1	1	4	9	4	2	1	1	1	2	1	43	9	-0.765448
2	1	1	1	1	0	0	0	1	0	0	0	1	1	5	5	5	5	5	5	5	3	2	2	4	4	2	2	2	3	2	2	2	3	2	1	1	2	4	9		2	5	1	2	1	0	34	9	-0.765448
2	0	1	1	1	1	1	1	1	1	0	0	2	3	1	5	4	5	4	4	4	4	2	2	5	2	2	2	2	2	2	3	2	1	3	2	2	2	4	9		2	1	2	1	1	0	34	1	1.72191
2	0	2	1	0	0	0	0	0	0	0	0	1	1	2	5	4	4	5	4	4	2	2	2	5	4	2	5	3	3	2	1	2	2	2	2	2	2	3	20130000	2	1	1	1	1	2	1	35	9	-2.87457
2	1	2	1	1	0	0	0	1	0	0	0	2	2	2	4	5	5	4	4	4	4	2	2	5	4	3	4	4	1	1	1	2	2	2	2	1	1	2	20130000	2	1		1	2	1	0	35	1	-0.765448
2	1	2	1	1	0	0	1	1	0	0	0	2	1	5	1	5	4	5	5	4	4	4	4	4	3	2	2	2	3	2	2	2	1	1	1	1	1	2	20131200	1	1	5	1	1	1	0	36	9	-0.269086
2	1	2	1	1	1	1	0	1	1	0	0	2	1	5	5	5	5	5	4	5	3	2	2	4	5	1	4	4	1	3	1	2	1	1	1	1	1	3	20130000	1	1		1	1	1	0	28	3	1.22555
2	0	2	1	1	0	0	0	1	0	0	0	1	3	1	5	5	5	5	5	5	3	2	2	5	5	1	5	3	1	3	2	2	1	1	1	1	1	1	20131000	2	1		1	1	2	1		2	-0.765448
2	1	2	1	1	1	0	0	1	1	0	1	2	1	3	5	5	4	4	1	5		2	2	5	2	2	4	2	2	1	1	2	2	2	2	2	1	1	20131000	1	1	3	1	2	1	0		1	0.541515
2	0	2	1	1	1	0	0	1	1	0	0	1	2	1	5	5	5	5	5	5	3	2	2	5	2	1	5	3	1	2	2	2	1	1	1	1	1	2	20131000	2	1		1	3	1	0	32	3	0.541515
2	0	2	1	1	1	0	0	1	0	0	0	2	1	4	5	5	5	5	5	5	3	2	2	5	5	2	5	2	1	2	2	1	1	1	1	1	1	1	20131000	4	1		1	1	1	0		9	-0.112582
2	0	2	1	0	0	0	0	0	0	0	0	1	1	2	5	4	4	5	4	4	2	2	2	5	4	2	5	3	3	2	1	2	2	2	2	2	2	3	20130000	2	1	1	1	1	2	1	35	9	-2.87457
2	0	2	1	1	0	0	0	1	0	0	0	2	2	2	4	5	5	4	4	4	4	2	2	5	4	3	4	4	1	1	1	2	2	2	2	1	1	3	20130000	2	1		1	3	2	1	38	9	-0.765448
2	0	2	1	1	0	0	0	1	0	0	0	1	3	5	5	5	5	5	5	5	3	2	2	5	4	1	1	3	1	3	2	1	1	1	1	1	1	2	20131000	2	1		1	3	2	1	33	9	-0.765448
2	0	2	1	1	0	0	0	1	0	0	0	1	1	2	1	1	4	1	2	5	1	2	2	2	3	1	1	1	3	3	1	2	1	1	2	2	2	2	9	1	1	3	1	1	1	0	48	9	-0.765448
2	0	2	1	1	1	0	1	1	0	0	0	1	2	2	1	1	2	1	1	1	5	2	2	5	5	5	5	3	1	4	1	1	1	1	1	1	1	1	20140715	4	1		1	2	2	1	65	2	0.383781
2	0	2	1	1	0	0	0	1	0	0	1	3	2	2	4	4	4	4	4	4	3	2	2	5	3	3	2	2	2	3	2	2	2	2	1	1	1	4	9		1		1	1	1	0		9	-0.765448
2	0	2	1	1	0	0	0	1	0	0	0	1	3	3	5	5	1	5	2	5	3	2	2	3	4	2	5	3	1	1	1	2	1	1	1	1	1	2	20140900	2	1		1	3	1	0	38	9	-0.765448
2	0	3	1	1	1	0	0	1	0	0	0	2	3	1	2	4	4	4	4	5	4	2	2	3	4	3	5	2	3	2	2	2	1	3	1	1	3	4	20130000	4	2	5	1	2	1	0	30	1	-0.112582
2	0	3	1	1	1	1	1	1	0	0	0	1	1	2	1	4	4	4	4	3	1	3	3	4	3	3	3	2	1	4	1	3	1	1	1	1	1	2	20130000	2	1	1	1	1	1	0	30	3	1.06781
2	0	3	1	0	0	0	0	0	0	0	0		3	1	2	2	3	3	3	3	2	1	4	3	1	3	2	3	2		2	3	3	3	3	3	3	2	9	4	3	5	3	3	1	0		1	-2.87457
2	0	3	1	1	0	0	0	1	0	0	0	3	1	3	1	5	5	4	4	5	4	2	2	5	5	1	3	2	1	2	1	2	1	1	1	1	1	2	20140805	1	1	2	1	1	1	0	43	1	-0.765448
2	0	3	1	1	1	0	0	1	0	0	0	1	1	3	5	5	5	5	5	5	3	2	2	5	5	1	5	2	1	3	2	1	1	1	1	1	1	1	20131000	2	1		1	1	3	0	62	1	-0.112582
2	0	3	1	1	0	0	0	1	0	0	1	2	1	5	4	1	4	5	3	3	4	5	4	4	2	1	4	2	2	1	2	2	2	2	2	2	2	3	20111008	1	1	5	1	1	2	1	32	9	-0.765448
2	0	3	1	1	1	0	0	0	1	0	0	1	1	1	1	5	5	5	5	5	4	2	2	5	5	1	5	3	1	2	2	1	1	1	1	1	1	1	20131000	2	1		1	1	3	0		1	-0.472601
2	0	3	1	1	0	0	0	0	0	0	0	1	1	3	5	5	5	5	2	4		2	2	5	4	3	4	3	1	3	2	2	1	1	1	1	1	1	20140601	2	1		2	1	2	1	46	2	-1.77956
2	0	3	1	1	0	0	0	1	1	0	0	2	1	5	1	5	4	5	4	4	4	4	4	3	3	2	2	3	3	2	2	2	1	1	1	1	1	2	9	1	1	1	1	1	2	1	38	9	-0.111352
2	0	3	1	1	1	0	0	1	0	0	0	2	2	2	2	2	1	5	4	1	1	1	3	5	1	2	1	1	1	4	1	1	1	1	1	1	1	1	20140910	1	1	2	1	1	1	0	29	9	-0.112582
2	0	3	1	1	0	0	1	1	0	0	0	2	1	5	1	5	4	5	4	4	4	4	4	4	3	2	2	2	3	2	2	2	1	1	1	1	1	2	20141200	1	1	5	1	1	1	0	36	9	-0.269086
2	0	3	1	1	0	0	1	1	1	0	0		1	2	2	3	5	5	3	3	4	3	2	5		4	2	3	2	1	1	2	1	1	2	1	1	2	20130515	1	1	1	2	2	1	0	35	1	0.38501
2	1	3	1	1	0	0	0	1	0	0	0	1	1	5	5	5	5	5	4	5	4	2	2	5	2	2	2	1	3	3	1	2	1	1	1	1	1	4	9		1		3	3	1	0	35	1	-0.765448
2	1	3	1	1	1	0	0	1	0	0	0	2	2	5	5	5	5	4	5	5	5	3	3	3	5	2	2	3	3	4	1	2	3	3	3	3	3	3	20130000	2	1		2	3	2	1	35	9	-0.112582
2	1	3	1	1	0	0	0	1	0	0	0	1	1	2	4	1	4	5	4	4	2	2	2	5	3	1	3	1	2	1	2	2	2	2	1	2	2	4	20130000		2	5	1	1	1	0	40	2	-0.765448
2	1	3	1	1	1	0	0	1	0	0	0	1	1	1	2	2	4	5	4	5	5		2	3	1	1		2		3	2	2	3	1	1	1	1	4	20130000	4	2	1	1	1	2	1	43	9	-0.112582
2	1	3	1	1	1	0	1	1	0	0	0	3	2	4	5	5	5	5	5	5	4	2	2	4	4	2	4	4	1	4	2	2	1	1	1	2	1	2	20040507	1	1	1	1	2	2	1	38	9	0.383781
2	1	3	1	1	1	0	0	1	0	1	0	1	1	3	4	1	5	4	4	2	4	2	3	4	4	4	4	4	1	3	1	2	1	1	1	1	1	3	20130000	1	1		1	1	2	1	37	3	-0.112582
2	1	3	1	1	0	0	0	1	0	0	0	1	1	5	5	5	5	5	4	5	4	2	2	2	2	2	2	1	3	3	1	2	1	1	1	1	1	4	20140000		1		3	3	1	0	40	9	-0.765448
2	0	4	1	1	0	0	1	1	1	0	0		1	2	2	3	4	4	2	3	4	2	2	5	4		2	4	2	1	1	2	1	1	2	1	1	2	20130515	1	1	1	2	2	2	1	39	9	0.38501
2	0	4	1	1	0	0	0	1	1	0	0	3	1	4	4	5	5	5	3	3	3	3	3	3	3	3	4	3	1	3	4	2	1	1	3	1	1	2	20140825	2	1	1	2	3	1	0	40	2	-0.111352
2	1	4	1	1	1	1	1	1	0	0	0	2	1	1	5	5	5	5	5	5	4	2	2	2	4	2	5	2	1	4	1	2	1	1	1	1	1	4	9		1	3	1	1	1	0	33	9	1.06781
2	0	4	1	1	0	0	1	1	1	0	0	2	1	1	4	5	4	4	5	1	4	2	4	4	4	4	4	4	1	1	1	2	2	2	1	1	1	2	20130618	2	1	5	1	3	2	1	30	9	0.38501
2	0	4	1	1	1	1	1	1	1	0	0	1	1	4	5	5	5	5	5	5	3	2	2	4	4	2	4	4	1	4	2	2	1	1	1	1	1	1	20050926	1	1	1	1	1	1	0	29	5	1.72191
2	0	4	1	1	0	0	1	0	0	0	0	2	1	1	4	1	4	5	4	3	4	2	2	2	4	4	4	3	1	3	3	2	2	1	1	1	2	4	20130000	2	3	3	1	1	2	1	45	9	-1.2832
2	1	4	1	1	1	0	1	1	1	0	0	1	1	3	3	5	5	5	5	5	3	2	5	3	3	1	1	2	1	4	1	2	3	1	1	1	1	2	9	2	1	1	1	1	1	0		9	1.03788
2	0	4	1	1	1	0	1	1	1	0	0	2	1	2	1	3	1	1	5	1	3	1	2	5	5	1	1	2	1	2	2	3	1	2	1	3	3	3	20130000	1	1	5	1	1	1	0	41	1	1.03788
2	1	4	1	1	1	0	0	1	0	0	0	2	1	5	5	5	5	5	5	3	3	5	2	3	1	5	5	2	2	3	2	2	3	1	1	1	1	4	20130000	4	2	1	1	1	2	1	43	9	-0.112582
2	1	4	1	1	1	1	0	1	1	0	1	1	1	1	4	4	4	3	4	3	4	4	2	2	4	4	4	3	1	1	1	2	1	2	1	2	2	3	20140421	1	1		1	2	1	0	35	3	1.22555
2	0	4	1	0	0	0	0	0	0	0	0	2	1	3	2	4	4	5	4	4	4	2	2	4	4	1	4	3	1	1	2	2	2	2	2	2	2	4	9		2	3	1	1	2	0	47	2	-2.87457
2	1	4	1	1	0	1	1	1	0	0	0	1	2	2	4	5	5	4	4	4	5	2	2	4	4	4	4	3	1	1	1	3	1	1	1	1	1	2	9	1	1	1	1	2	2	1	31	2	0.414947
2	0	4	1	1	1	0	0	1	0	1	0	1	1	4	4	5	4	4	4	4	5	2	2	2	5	5	4	3	1	3	1	2	1	1	1	1	1	3	20130000	1	1		1	1	1	0	30	9	-0.112582
2	0	5	1	1	0	0	0	1	0	0	0	2	1	4	5	5	5	5	4	5	4	2	2	4	4	2	4	4	1	2	2	2	1	1	1	1	2	2	20140900	1	1		1	1	1	0	43	3	-0.765448
2	1	5	1	1	1	1	0	1	0	0	0	2	2	1	5	5	5	5	1	1	5	5	5	2	4	1	1	3	1	1	1	2	2	2	1	2	1	4	9		1		3	1	1	0	33	1	0.571452
2	1	5	1	1	0	0	1	1	1	0	0	2	2	4	4	4	4	5	5	5		2	2	5	4	3	4	1	2	2	1	2	1	2	1	2	1	2	20130920		1		1	2	2	1		2	0.38501
2	0	5	1	1	1	0	1	1	1	0	0	2	1	5	5	5	5	5	5	4	4	4	4	4	2	2	4	2	1	2	1	2	1	1	1	1	2	2	20140408	1	1	1	1	1	1	0	32	3	1.03788
2	0	5	1	1	1	1	1	1	0	0	1	2	1	1	5	5	5	5	3	4	2	2	5	2	2	2	2	2	1	3	2	2	1	1	1	1	1	4	9	4	2	5	1	2	1	0	40	3	1.06781
2	0	5	1	1	1	1	0	1	0	0	0	2	1	1	1	1	3	1	1	4	2	2	2	2	2	2	2	1	3	2	1	3	3	2	3	3	3	3	20110000	1	1		1	3	2	1	42	2	0.571452
2	0	5	1	1	1	0	0	1	1	0	0	2	1	1	1	5	4	1	4	3	4	2	2	2	4	2	3	4	1	2	1	2	1	1	1	1	1	1	20130925	1	1		1	2	1	0	37	9	0.541515
2	0	5	1	1	1	1	0	0	0	0	0	2	1	1	4	4	4	4	4	3	2	4	2	1	2	2	2	1	1	2	2	2	2	1	1	1	2	2	20130000	2	1	1	1	1	1	0	34	1	-0.442664
2	0	5	1	1	0	0	1	1	0	0	0	2	1	3		5	4	4			4	3	3	4	1	3	3	2	3	2	2	3	2	2	2	2	2	2	20140408	1	1	5	1	1	1	0	28	3	-0.269086
2	1	5	1	1	1	0	1	1	0	1	0	2	1	3	4	4	3	5	5	5	3	2	2	3	5	3	5	3	1	4	3	2	2	2	2	3	2	2	20130000	1	1		1	3	1	0	34	9	0.383781
9	0	1	1	1	0	0	0	1	1	0	0	1	2	1	4	4	3	4	4	4	4	2	2	5	2	2	4	3	1	3	2	2	1	1	1		1	4	9		1		1	1	2	1	44	2	-0.111352
9	1	1	1	1	1	1	1	1	0	0	0	1	1	3	4	4	4	3	5	5	2	2	2	4	2	1	2	2	2	1	1	2	2	1	2	1	1	4	9	4	1	2	1	2	1	1	35	2	1.06781
9	1	1	1	1	0	0	1	0	0	0	0	2	1	1	4	5	4	5	4	4	3	2	2	4	3	2	3	2	3	4	2	2	2	1	1	1	3	4	20130000	4	1		1	3	1	0	38	1	-1.2832
9	1	1	1	1	1	0	1	0	0	1	1	2	1	3	4	4	4	5	5	5	5	2	2	4	2	1	2	2	2	2	2	2	1	1	1	1	1	4	9			1	1	1	1	0		1	-0.630335
9	0	1	1	1	1	0	0	1	0	0	0	3	1	3	5	5	5	5	5	5	4	2	2	5	3	2	4	2	2	1	2	2	1	2	1	2	2	4	9		1		1	1	2	1	34	9	-0.112582
9	1	1	1	1	1	1	1	1	1	1	1	1	1	3	5	5	5	4	5	4	2	2	2	2	4	2	5	2	1	2	2	2	1	1	1	1	1	2	2014810	1	1	1	1	1	2	1	46	2	1.72191
9	1	1	1	1	0	0	0	1	1	0	1	2	1	3	5	4	4	4	5	5	5	2	2	4	2	2	2	2	1	1	2	2	2	1	1	1	1	4	9	4	2	5	1	3	1	0	43	3	-0.111352
9	1	1	1	1	0	0	0	1	0	0	0	2	1	5	5	5	5	5	5	5	4	5	2	2	3	2	2	2	3	1	1	2	3	1	1	1	2	2	20131400	2	1	3	1	1	1	0	30	1	-0.765448
9	1	1	1	1	1	0	0	1	1	0	1	1	1	1	1	1	1	5	5	5	2	2	2	5	2	2	2	4	1	2	2	2	2	1	1	1	3	3	2013500	1	1	3	1	1	1	0		1	0.541515
9	1	1	1	1	0	0	0	1	0	0	0	2	2	5	2	4	5	3	5	5	1	2	5	2	2	2	3	1	2	1	3	2	2	3	2	3	2	2	2013900	1		1	1	1	2	1	43	9	-0.765448
9	0	1	1	1	1	1	1	1	0	0	1	2	1	4	4	4	5	5	3	4	3	4	4	3	3	1	1	2	1	2	3	3	1	2	1	1	2	3	9	1	1		2	1	2	1	34	9	1.06781
9	1	1	1	1	0	0	0	1	0	0	0	1	1		5	5	2	4	4		5	4	4	5	5	4	5	2	1	1	1	1	1	1	1	1	1	1	9	1	1	4		1	2	1		9	-0.765448
9	1	1	1	1	0	0	0	1	1	0	0	2	1	2		4	4	2		3	3	2	5	4	4	4	5	4	1	4	1	2	3	1	3	2	1	2	9	2	3	3	1	1	2	1		2	-0.111352
9	1	1	1	1	0	0	0	0	1	0	0	1	1	3	5	4	4	4	5	5	5	2	2	4	2	2	2	2	1	1	2	2	2	1	1	1	1	4	9	4	2		1	1	2	1	38	9	-1.12547
9	0	1	1	1	1	1	1	1	1	0	0	1	1	3	2	1	4	4	4	2	2	2	2	2	2	2	1	1	2	1	1	2	1	2	2	2	2	4	9	4	1		2	2	2	1	28	2	1.72191
9	0	1	1	1	0	0	1	1	1	0	1	2	2	5	4	4	4	5	4	4	5	2	2	4	1	1	4	3	1	2	2	2	1	3	1	2	2	4	9	4	2	2	1	1	1	0	38	1	0.38501
9	0	1	1	1	1	1	1	1	1	0	0	2	1		5	5	5	4	5	5	4	2	2	2	2	3	3	3	1	1	3	3	1	1	1	2	2	4	2014900	4	2	1	3	3	1	0	27	9	1.72191
9	0	1	1	1	1	0	1	1	1	0	0	1	3	1	5	1	5	5	5	5	5	2	2	5	5	2	5	3	1	2	2	2	1	1	1	1	1	4	9		1		1	1	2	1	36	9	1.03788
9	1	1	1	0	0	1	0	1	0	0	0	2	1	5	5	5	5	5	5	4	3	2	2	3	2	1	2	3	3	1	1	2	1	1	1	1	1	3	9	1	1	3	1	1	2	1		9	-1.17642
9	0	1	1	0	1	0	0	1	0	0	0	2	1	5	5	1	5	5	5	5	4	5	2	4	2	2	2	3	1	4	1	2	1	2	1		1	3	2014216	1	1	3	1	2	2	1	37	9	-1.20758
9	0	1	1	1	0	0	1	1	0	0	0	2	1	4	4	4	4	4	5	5	5	2	2	4		2	4	2	2	3	2	1	2	2	2	2	2	4	20130000	4	2		1	1	2	1	47	9	-0.269086
9	1	1	1	1	0	0	0	1	0	0	0	2	1	5	5	5	5	5	5	5	4	2	2	3	3	1	2	2	3	4	1	2	2	3	1	3	3	2	9	2	1	3	1	1	2	1		9	-0.765448
9	0	2	1	1	0	0	1	1	0	0	1	2	1	1	4	5	4	5	1	4	3	2	2	4	3	2	4	2	3	4	2	2	2	1	1	1	3	4	20130000	1	1	2	2	3	1	0	38	9	-0.269086
9	1	2	1	1	1	0	1	1	1	1	0	2	1	4	4	4	3	4	3	2	4	2	2	2	4	2	2	3	2	2	2	2	1	1	1	2	2	4	2013926	2	2		1	2	1	0	29	9	1.03788
9	0	2	1	1	1	0	1	1	0	0	0	3	1	4	4	5	5	5	4	4	3	2	4	3	3	2	3	2	2	1	1	3	2	2	1	1	3	4	20130000		1	3	2	3	2	1	38	1	0.383781
9	0	2	1	1	1	0	0	1	1	0	0	2	1	3	5	4	4	4	5	5	5	2	2	4	2	1	2	2	1	1	2	2	1	1	1	2	2	3	9	4	1		1	2	1	0		3	0.541515
9	0	2	1	1	1	0	0	1	0	0	0	2	1	4	4	4	4	4	4	4	4	2	2	4	3	3	3	3	1	2	1	3	1	1	1	2	3	2	20131000	2	1		1	1	3	0		9	-0.112582
9	1	2	1	1	1	0	0	1	1	0	0	2	1	3	5	3	4	3	5	5	5	2	2	2	5	2	2	2	2	4	2	2	1	1	1	1	1	1	2013926	2	1		1	1	1	0	32	3	0.541515
9	1	2	1	1	0	0	0	1	0	0	0	1	1	3	2	4	4	4	3	3	2	2	2	3	3	3	3	2	2	1	1	2	1	2	1	2	2	4	9		2	1	1	1	1	0	44	2	-0.765448
9	1	2	1	1	0	0	1	0	1	0	0	1	2	3	2	4	5	5	4	5	3	4	4	5	4	1	4	3	1	2	1	2	1	1	1	2	1	3	9	3	3	1	1	2	2	1	45	2	-0.629106
9	0	2	1	1	0	0	0	1	1	0	0		1	3	5	1	4	4	5	5	4	2	2	5	1	1	2	2	3	2	1	2	2	2	1	2	2	3	9		1		1	1	1	0		1	-0.111352
9	1	2	1	1	0	0	1	0	0	1	1	2	1	3	4	3	4	3	3	3	2		3	3	3	3	3	3	3	2	2	3	2	2	2	3	2	4	20130000		2	3	2	3	2	1	36	1	-1.2832
9	1	2	1	1	0	0	0	0	0	0	0	2	1	5	5	5	5	5	5	5	4	2	2	3	3	5	2	1	1	4	1	2	1	1	1	1	1	2	20131100	2	2	2	1	3	1	0	32	9	-1.77956
9	0	2	1	1	0	1	1	1	1	0	0	3	1	3	2	1	4	4	4	2	2	2	2	1	2	2	1	1	2	2	1	2	2	2	2	2	2	3	9	4	1	5	1	2	2	1	52	1	1.06904
9	0	2	1	1	0	1	0	1	0	0	0	1	2	3	3	4	4	4	5	4	2	2	2	4	4	1	5	3	1	2	2	2	1	1	1	1	1	2	20131100	2	1		2	2	1	0	38	1	-0.081415
9	0	2	1	1	1	0	1	1	0	0	0	1	2	4	5	4	4	5	1	5	5	2	2	2	2	1	2	2	2	1	2	2	1	1	1	2	2	3	2013923	4	1		1	2	1	0	36	3	0.383781
9	0	2	1	1	1	1	1	1	1	1	0	3	1	5	4	1	4	3	5	3	4	2	2	4	4	2	3	4	2	4	1	2	1	1	1	1	1	2	20140000	1	1	1	2	1	1	0	28	3	1.72191
9	0	2	1	1	0	0	0	1	0	0	0	3	1	3	2	5		3		4	1	3	2	3	3	3	3	2	3	3	2	2	1	1	1	2	2	4	20130000		1	2	1	1	1	0	61	1	-0.765448
9	0	2	1	1	0	0	1	1	0	0	1	2	1	1	3	4	4	4	3	4	4	3	3	5	5	4	5	4	3	3	2	2	3	3	3	1	1	3	9	3	1	3	1	3	1	0	38	1	-0.269086
9	1	2	1	1	0	0	1	1	0	0	0	3	1	3	4	4	4	4	5	3	4	5	5	3	3	1	3	2	1	2	3	2	2	1	3	1	1	4	9		1		1	1	2	1		1	-0.269086
9	0	2	1	1	1	0	1	1	0	0	1	1	1	5	5	5	5	5	5	5	4	2	2	4	1	1	4	2	3	1	1	2	1	2	1	3	3	3	20090000	4	1		1	1	1	0	34	1	0.383781
9	1	2	1	1	1	1	1	1	0	0	0	1	1	3	5	2	4	5	4	4	4	2	2	2	4	3	3	2	3	1	1	2	1	1	1	2	2	2	20130000	1	1	3	1	1	2	1	37	2	1.06781
9	0	2	1	1	0	1	0	1	1	0	1	1	1	3	5	5	3	4	5	3	2	2	2	4	2	1	2	2	2	2	2	3	2	2	1	2	2	3	2014900	4	1		2	3	1	0	40	2	0.572681
9	0	2	1	1	0	0	0	1	0	0	0	2	1	3	4	5	5	5	5	5	4	4	2	3	1	1	2	2	2	2	1	2	1	1	1	1	1	3	2012923	1	1		1	1	1	0	32	9	-0.765448
9	0	2	1	1	0	0	0	1	0	0	0		1	3	4	1	4	5	4	5	4	4	4	2	3	3	3	3	3	2	2	2	1	1	1	1	1	2	2014623	3	1		1	2	2	1	45	1	-0.765448
9	0	2	1	1	1	0	1	1	0	0	0	3	1	2	5	2	5	5	5	5	5	5	5	5	3	3	2	4	1	2	2	2	2	2	1	2	2	4	20130000	4	2		1	2	2	1	35	9	0.383781
9	1	2	1	1	0	1	1	1	1	0	0		1	4	5	5	5	5	5	5	4	2	2	4	5	2	2	3	1	2	2	2	1	2	1	2	2	4	9		1	1	2	3	2	1	40	1	1.06904
9	0	2	1	1	1	0	0	1	0	0	0	2	2	3	2	5	5	4	2	4	4	2	2	4	3	3	4	2	3	3	3	3	3	1	3	1	1	2	2013523	1	1	5		1	3	1		2	-0.112582
9	0	2	1	1	1	0	0	1	0	0	1	2	1	3	4	5	4	4	4	4	4	2	2	4	5	4	4	3	1	4	1	3	1	1	1	1	1	4	9		2	5	1	1	2	1	30	9	-0.112582
9	0	2	1	1	1	1	1	1	1	0	0	1	1	3	4	4	4	4	5	5	2	2	2	4	2	1	2	2	2	1	1	2	2	1	2	1	1	4	9	4	2		1	2	1	0	28	3	1.72191
9	0	2	1	1	1	1	0	1	1	0	0	2	2	5	4	1	2	4	4	5	4	2	2	2	4	2	4	3	2	3	1	2	1	1	1	1	1	2	20140000	2	1		1	2	1	0	40	1	1.22555
9	1	2	1	1	1	0	0	1	1	0	1	2	1	1	1		1	4	2	4	3	2	2	2	4	2	4	2	1	3	2	2	1	1	1	1	1	2	9	2	3	1	1	1	2	1	39	3	0.541515
9	1	2	1	1	1	1	0	1	0	1	1	1	2	1	4	5	5	4	3	3	3	2	2	3	3	3	3	2	1	2	1	2	3	1	1	3	2	4	9		1		1	2	1	0	30	2	0.571452
9	0	3	1	1	1	1	1	1	1	0	1	2	1	1	4	5	4	4	4	4	4	2	2	4	2	1	2	1	2	2	3	2	1	1	1	1	2	3	20130320	1	1		1	1	2	1	35	3	1.72191
9	1	3	1	1	1	1	0	1	1	0	1	2	3	3	4	5	4	4	4	5	3	2	2	3	3	3	3	3	1	2	1	2	1	2	1	2	1	3	9	1	1		1	2	2	1	36	3	1.22555
9	0	3	1	1	0	0	0	1	0	0	0	1	1	3	4	4	4	5	4	4	4	2	3	1	1	2	2	1	3	1	2	2	2	2	2	2		3	9	3	2	1	1	3	2	1	30	9	-0.765448
9	0	3	1	1	0	0	0	1	0	1	0	1	1	3	4	4	4	5	4	4	4	4	2	3	1	1	2	1	3	1	2	2	2	2	2	2	2	3	9	3	2	1	1	3	2	1	34	9	-0.765448
9	0	3	1	1	1	0	1	1	1	0	0	2	1	3	4	5	5	4	4	4	4	2	2	4	1	2	2	3	1	4	1	2	1	1	1	1	1	2	20140708	4	1	1	1	1	1	0	30	1	1.03788
9	0	3	1	1	1	0	0	1	0	0	0	2	1	4	2	2	3	4	5	5	4	2	2	5	2	2	5	3	1	3	1	3	3	1	1	2	2	2	20130000		1	4	1	3	2	1	54	9	-0.112582
9	1	3	1	1	1	0	1	1	1	0	0	3	1	1	4	5	5	5	5	5	4	2	2	2	4	3	2	3	1	2	1	2	1	1	1	3	2	3	20130000	1	2	1	1	1	1	0		3	1.03788
9	0	3	1	1	0	0	0	1	0	0	0	3	1	2	5	5	5	2	5	5	4	2	2	5	3	3	2	3	3	2	2	2	1	1	1	2	2	3	20130000	4	3		1	2	1	0	36	9	-0.765448
9	0	3	1	1	1	1	0	1	0	0	0	2	1	4	5	3	5	4	5	5	3	5	3	3	2	1	5	2	1	2	3	2	1	1	1	1	2	3	20120415	1	1		1	1	2	1	33	9	0.571452
9	0	3	1	1	1	1	1	1	0	0	1	1	1	4	4	5	4	5	4	3	2	2	2	3	4	3	4	2	1	2	2	2	1	1	1	1	1	2	20140312	1	1	1	1	2	1	0	36	1	1.06781
9	0	3	1	1	0	0	0	1	0	0	0	2	3	1	4	4	5	5	5	4	4	2	2	4	3	4	4	2	2	3	1	2	1	1	1	1	1	3	20130000	2	1		1	1	1	0	41	1	-0.765448
9	1	3	1	1	1	0	1	1	0	0	0	1	1	1	5	5	3	5	3	3	2	3	3	4	3	2	2	3	1	1	1	3	3	2	3	3	2	2	9	3	3	5	3	3	1	0	30	9	0.383781
9	0	3	1	1	1	0	0	1	0	0	0	3	1	3	4	1	4		5	3	3	2	2	3	2	2	2	3	3	1	1	2	1	2	2	2	2	4	9		2	5	1	3	2	1	35	9	-0.112582
9	1	3	1	0	1	0	0	1	0	0	0	2	1	5	5	1	5	5	5	5	4	5	2	4	2	2	2	3	1	4	1	2	1	2	1	1	1	3	20130614	1	1	3	1	2	2	1	37	9	-1.20758
9	1	3	1	1	1	0	1	1	1	0	1	2	3	3	4	2	4	3	2	4	2	4	4	5	4	2	4	3	2	3	2	2	1	1	1	2	2	3	20130926	4	1		1	1	2	1	46	9	1.03788
9	1	3	1	1	1	0	0	1	1	0	0	2	1	4	4	4	5	5	4	3	4	2	2	4	4	3	4	1	1	3	2	2	2	2	2	2	2	4	9			1	1	2	1	0	38	3	0.541515
9	1	3	1	1	1	1	0	1	1	1	1	2	2	5	5	5	5	5	5	5	2	4	4	4	3	1	1	4	1	4	2	2	2	2	1	3	2	3	9	1	1	4	1	2	3	0		9	1.22555
9	1	3	1	1	0	1	0	1	0	0	1	1	1	4	4	5	4	5	4	3	2	2	2	3	4	3	3	2	1	2	2	2	1	1	1	1	1	2	20140103	1	1	1	1	3	1	0	32	1	-0.081415
9	0	3	1	1	1	0	1	1	1	0	0	2	3	3	4	3	4	4	4	5	3	2	2	3	3	4	4	2	3	3	2	2	1	2	1	1	2	1	9	2	3	5	1	2	2	1	38	9	1.03788
9	0	3	1	1	1	0	1	1	1	0	1	2	1	3	4	5	4	4	4	5	4	4	5	5	5	2	4	2	1	1	2	1	1	1	1	1	1	2	9	4	1	5	1	2	2	1	37	9	1.03788
9	0	3	1	0	0	0	0	1	1	1	0	3	2	3	3	4	5	4	4	5	1	2	2	5	2	2	4	4	1	3	1	1	1	1	1	1	1	1	9	1	1	1	1	2	1	0	26	5	-1.20635
9	1	3	1	0	0	1	0	1	1	1	1	3	2	3	3	4	5	4		5	1	2	2	5	2	2	4	4	1	3	1	1	1	1	1	1	1	1	9	1	1		1	2	2	1	37	9	-0.522319
9	1	3	1	1	1	0	0	1	0	0	0	1	1	4	2	2	4	5	2	2	3	2	2	4	2	3	4	2	2	2	1	2	1	1	1	1	1	4	9		3		2	3	2	1	38	2	-0.112582
9	1	3	1	1	0	0	0	1	0	0	0		3	5	5	5	5	5	5	1	3	4	5	5	4	2	2	3	2	2	1	2	1	1	1	1	1	2	9		2	1	1	1	2	1		9	-0.765448
9	0	3	1	1	1	1	0	1	0	0	1	1	1	3	4	4	5	5	5	5	3	2	2	3	3	2	4	2	3	2	1	2	2	2	1	2	2	3	20130926	4	1		1	1	1	0		1	0.571452
9	1	3	1	1	1	0	1	1	0	0	1	2	3	3	3	3	3	3	3	3	4	2	2	2	2	2	2	1	3	4	1	3	3	3	1	3	3	3	20130000	4	1		1	3	1	0	38	1	0.383781
9	1	3	1	1	1	0	1	1	1	0	1	2	1	3	4	4	4	3	5	5	3	4	2	4	5	3	4	4	3	3	2	3	1	3	3	3	3	4	9		2	2	1	3	2	1	39	9	1.03788
9	1	3	1	1	1	1	1	1	1	1	0	3	1	4	4	5	4	5	4	4	3	2	4	3	3	2	3	2	2	1	1	3	2	2	1	1	3	4	9		1	3	2	3	1	0	35	1	1.72191
9	1	3	1	1	0	0	0	0	0	0	0	2	1	5	4	5	5	1	5	5	4	5	5	5	2	3	2	2	2	3	1	3	1	1	2	1	1	3	9	1	2	2	2	3	1	0	36	9	-1.77956
9	1	3	1	1	1	0	0	1	1	0	1	1	1	3	3	1	4	3	3	4	4	2	2	2	2	2	2	2	2	2	2	2	1	1	1	2	2	4	20130000	4	1		1	3	2	1	35	9	0.541515
9	0	3	1	1	1	0	1	1	1	0	0	3	1	3	4	4	5	4	5	4	2	2	2	3	2	1	2	2	1	3	1	3	1	2	1	1	1	3	20130000	1	1	1	1	3	1	0		1	1.03788
9	0	3	1	1	0	0	0	0	0	0	1	2	1	3	4	4	4	4	2	4	4	2	2	4	5	4	4	3	1	4	1	3	1	1	1	1	1	4	9		2	5	1	1	2	1	30	9	-1.77956
9	0	3	1	1	1	0	0	0	0	0	0		1	3	4	1	4	5	4	5	4	4	4	2	3	3	3	3	3	2	2	2		1	1	1	1	2	20140613	3	1		1	2	2	1	45	9	-1.1267
9	0	4	1	1	0	0	1	1	0	0	0		1	1	1													3	1	3	1	3	1	3	1	1	1	4	9		3	1	1	2	2	1	42	2	-0.269086
9	0	4	1	1	0	0	1	1	0	1	1	2	1	2	4	5	5	4	4	5	4	2	2	2	3	1	4	2	1	2	2	2	1	1	1	2	1	3	9				1	2	1	0	34	1	-0.269086
9	0	4	1	1	1	1	1	1	0	0	0	1	1	1	4	4	4	4	4	3	3	2	2	3	4	1	2	2	1	1	1	2	2	1	1	1	1	2	20140622	1	1	1	1	3	1	0	40	2	1.06781
9	0	4	1	1	1	1	1	1	1	0	0	2	2	2	5	5	5	5	5	5	4	2	2	4	4	2	5	3	1	4	2	2	1	1	1	1	1	2	20140318	1	1		1	2	2	1	47	9	1.72191
9	0	4	1	1	1	1	1	1	0	0	0	1	1	4	5	4	5	5	4	3	4	4	4	2	4	2		1	1	4	2	2	1	1	1	1	1	4	9	4	1	5	2	3	2	1	42	9	1.06781
9	0	4	1	1	1	1	1	1	0	0	1	2	1	2	1	5	4	5	5	5	3	2	2	1	5	2	2	3	1	2	1	2	1	1	1	1	1	2	20140926	2	1		1	1	1	0	43	1	1.06781
9	0	4	1	1	0	0	0	1	0	0	0	2	1	1	5	1	5	1	5	5	4	2	2	5	2	2	2	2	2	2	1	2	2	1	1	1	1	2	9	1	1		1	1	1	0	29	1	-0.765448
9	0	4	1	1	1	0	1	1	1	0	0	3	1	1	4	5	5	5	5	5	4	2	2	2	4	3	2	3	1	2	1	2	1	1	1	3	2	3	20130000	1	2	1	1	1	1	0	38	3	1.03788
9	1	4	1	1	1	1	0	1	0	0	0	2	1	3	5	4	4	5	4	4	4	2	2	2	3	3	4	2	1	1	1	2	1	1	1	2	2	2	20130000	1	1	1	1	3	1	0	44	2	0.571452
9	1	4	1	1	1	0	1	1	1	0	0	2	3	3	4	4	4	4	4	4	4	2	2	5	2	3	2	3	1	3	2	3	3	3	3	3	3	2	20130000	4	3	3	1	3	2	1	38	9	1.03788
9	1	4	1	1	1	0	1	1	1	0	0	1	2	2	5	4	5	4	4	4	3	2	2	5	4	2	2	3	1	4	2	3	1	3	1	3	3	2	20130000	4	1	5	1	3	1	0	37	2	1.03788
9	0	4	1	1	0	0	1	1	0	0	1	1	1	3	4	5	5	5	4	4	5	2	2	4	4	3	4	3	1	2	2	2	1	1	1	1	1	2	20140200	4	1		1	1	3	0	52	3	-0.269086
9	0	4	1	1	1	0	0	1	0	0	0	1	1	4	4	4	4	4	2	2	4	2	2	5	2	1	3	4	1	4	1	2	2	2	1	2	2	3	9	1	1	3	1	2	2	1	44	9	-0.112582
9	1	4	1	1	1	0	1	1	0	0	1	1	1	3	4	5	4	4	4	4	4	2	2	4	5	3	3	3	1	4	2	2	1	2	1	1	1	4	9		1		1	1	1	0	39	1	0.383781
9	0	4	1	1	1	0	1	1	1	0	1	3	2	5	5	5	5	5	5	5	5	2	2	4	1	1	1	2	3	2	2	2	1	2	1	2	2	3	20120200	3	1	1	1	1	1	0	40	1	1.03788
9	0	4	1	1	0	0	0	1	0	0	0	2	1	1	5	4	5	4	5	5	4	2	2	5	4	3	4	3	1	2	2	2	1	1	1	1	1	2	20140500	1	2		1	2	1	0	34	3	-0.765448
9	0	4	1	1	1	0	1	1	0	0	1	1	1	5	5	5	5	5	5	5	4	2	2	4	2	1	2	2	2	2	1	2	1	3	1	2	2	3	20130000	1	1		1	1	1	0		2	0.383781
9	0	4	1	1	0	0	1	1	0	0	0	2	1	3	4	4	5	3	5	4	3	5	5	3	5	1	4	2	1	1	3	3	3	3	1	1	1	4	9		1		1	1	2	1		9	-0.269086
9	1	4	1	1	1	0	1	1	1	0	0	2	1	4	4	1	5	1	4	2	4	2	2	4	3	1	2	2	2	3	1	2	1	1	1	1	2	2	20130000	1	2	1	1	1	1	0	43	1	1.03788
9	1	4	1	1	1	0	0	1	1	0	0	1	1	4	1	4	5	5	5	5	5	2	2	5	2	1	2	3	1	4	2	2	1	1	1	1	1	2	9	1	1		1	3	1	0	32	1	0.541515
9	0	4	1	1	1	0	1	1	1	0	0	2	1	3	4	4	5	4	3	3	5	2	2	5	3	3	3	3	1	2	1	3	1	1	1	1	1	3	9	4	1		1	3	1	0	40	1	1.03788
9	1	4	1	1	1	1	0	1	1	0	0	3	1	3	5	1	5	5	3	4	4	2	2	3	4	1	4	3	3	2	3	2	1	1	1	1	1	3	9	1	1		1	1	1	0	37	1	1.22555
9	0	4	1	1	0	0	1	1	1	0	0		1	2	5	3	2	4	3	2	4	5	5	2	5	2	2	3	1	2	2	2	1	1	1	1	1	3	20130000	1	1		1	3	1	0	34	1	0.38501
9	0	4	1	1	0	0	0	1	0	1	0	1	1	3	4	4	4	5	4	4	4	2	3	1	1	1	1	3	3	1	2	2	2	2	2	2	2	3	9	3	2	1	1	3	2	1	34	9	-0.765448
9	1	4	1	1	1	1	1	1	0	0	0	3	3	3	3	3	3	3	4	4	4	2	2	4	4	1	2	4	1	1	2	2	1	1	1	1	3	2	20130926	4	1		1	1	1	0	29	1	1.06781
9	0	4	1	1	1	1	1	1	1	1	0	3	1	5	4	1	4	3	5	3	4	2	2	4	4	2	3	4	2	4	1	2	1	1	1	1	1	2	20140000	1	1	1	2	1	1	0	28	3	1.72191
9	0	4	1	1	0	1	1	1	1	0	1	1	1	1	1	1	1	5	5	5	2	2	2	5	2	2	3	2	2	2	2	2	1	1	1	1	1	3	20130000	1	1	1	3	2	1	0	37	2	1.06904
9	1	4	1	1	0	1	0	1	0	0	0	1	1	5	1	1	4	4	4	1	4	1	2	2	5	3	3	3	2	3	4	2	1	1	2	1	2	3	20130821	1	1	1	1	2	2	1	34	2	-0.081415
9	1	4	1	1	1	1	0	1	0	0	1	2	1	4	5	4	3	4	4	4	4	4	4	4	4	2	2	2	2	1	2	2	1	1	1	1	1	3	20110000	1	1		1	3	1	0	40	1	0.571452
9	1	4	1	1	0	0	1	1	1	1	1	1	1	3	4	4	5	3	5	5	5	2	2	5	4	2	4	3	3	2	2	2	1	1	2	2	1	2	2013926		2	1	1	3	1	0	40	1	0.38501
9	1	4	1	1	1	0	0	1	0	0	0	1	1	1	1		5	4	5	5	5	5	4	5	5	4	4	3	2	3	2	2	1	2	1	2	2	3	2013926	4	1		1	2	2	1	41	2	-0.112582
9	1	4	1	1	1	0	0	1	0	1	1	2	1	3	4	2	4	2	3	3	2	3	3	3	3	2	3	1	3	1	1	3		3	3	3	3	4	20130000		2	3	2	3	2	1	38	9	-0.112582
9	1	5	1	1	1	1	1	1	1	0	1	1	1	4	4	5	4	4	4	3	2	2	2	2	4	2	4	3	1	2	2	2	1	1	1	1		2	20120310	1	1		1	2	1	0	32	2	1.72191
9	1	5	1	1	1	1	1	1	0	0	1	1	1	2	5	4	5	5	4	4	3	2	2	3	1	1	1	2	2	1	2	2	2	2	1	2	2	2	20130000	1	1	1	1	1	1	0	34	2	1.06781
9	1	5	1	1	1	1	1	1	1	0	0		2	5	5	4	2	2	4	4	5	3	3	5	5	2	3	4	2	4	2	3	2	2	2	2	2	3	20130926	2	2		1	2	1	0		3	1.72191
9	1	5	1	1	1	1	0	1	1	0	1	1	1	4	4	1	5	3	5	4	3	3	2	5	5	3	3	3	1	4	2	2	2	2	2	2	2	3	20130926	1	1		1	3	1	0	45	1	1.22555
9	1	5	1	1	1	0	0	1	1	0	0	2	1	3	5	3	4	3	5	5	4	2	2	5	2	2	2	2	2	4	2	2	1	1	1	1	1	1	20130926	2	1		1	1	1	0	32	3	0.541515
9	1	5	1	1	1	1	0	1	0	0	0	3	1	3	5	5	4	4	3	4	5	4	2	3	5	2	5	3	1	2	1	2	1	1	1	1	1	3	9	4	1		1	3	1	0	43	1	0.571452
9	1	5	1	1	1	1	0	1	0	0	1	1	1	4	4	5	4	5	4	3	3	2	2	3	4	2	4	2	1	2	2	2	1	1	1	1	1	2	20140210	1	1	1	1	3	1	0	32	3	0.571452
9	1	5	1	1	0	0	0	1	0	0	0	3	1	2	5	5	5	2	5	5	4	2	2	5	3	2	2	3	3	2	2	2		1	1	1	2	3	9	4	3		1	2	1	0	35	9	-0.765448
9	1	5	1	1	1	1	1	1	0	0	0	1	1	3	5	2	4	5	4	4	4	2	2	4	3	1	3	2	3	1	1	2	1	1	1	2	2	3	20100000	1	1	3	1	1	2	1	37	2	1.06781
9	1	5	1	1	1	1	0	1	0	0	1	2	1	1	1	4	5	5	2	5	3	2	2	3	3	2	2	3	1	3	2	2	2	2	2	2	2	2	9	3	3		1	1	1	0	39	3	0.571452
9	1	5	1	1	0	0	0	0	0	0	0	3	1	3	3	1	5	3	3	3	2	2	2	4	2	2	2	3	3	3	1	2	3	2	2	2	2	2	9	3	3	1	2	2	1	0	38	2	-1.77956
9	1	5	1	1	1	0	1	1	0	1	1	1	1	5	5	2	4	2	2	3	2	2	2	2	2	2	2	3	3	3	2	2	1	1	1	1	1	4	9		1		1	1	2	1	43	2	0.383781
9	1	5	1	1	1	0	0	1	0	0	1	2	1	2	4	1	4	4	4	4	4	4	2	5	2	2	2	2	3	4	2	2	1	1	1	1	1	3	20120000	1	1	5	1	2	2	1	35	9	-0.112582
9	1	5	1	1	0	0	0	1	0	0	0	2	3	2	3	5	4	5	2	3	3	2	3	3	4	3	2	4	3	4	1	3	2	3	2	2	1	2	9		1	3	1	3	1	0	50	9	-0.765448
9	1	5	1	1	0	0	1	1	0	0	0	2	1	4	4	5	4	4	4	3	2	2	2	4	4	3	4	3	1	2	2	2	1	1	1	1	1	2	20130408	1	1		1	3	1	0	45	1	-0.269086
9	0	5	1	1	1	0	1	1	0	0	0	2	1	5	4	1	5	5	5	3	3	2	2	2	3	3	4	2	2	1	2	2	2	2	2	2	1	4	9		3		1	1	2	1	46	9	0.383781
9	0	5	1	1	1	0	0	1	0	0	1	2	1	3	1	2	4	4	1	1	1	2	2	5	4	3	5	3	1	3	2	1	1	1	1	1	1	3	20130000	1	1		1	2	1	0	50	1	-0.112582
9	0	5	1	1	1	0	0	0	0	0	1	2	1	3	1	1	3	4	1	1	1	4	2	5	3	3	5	3	1	3	2	1	1	1	1	1	1	3	9	1	1		1	2	1	0	32	1	-1.1267
9	1	5	1	1	1	0	0	1	1	0	0	2	1	4	4	4	5	5	4	3	4	2	2	4	4	3	4	1	1	3	2	2	2	2	2	2	2	4	9		2	1	1	2	1	0		3	0.541515
9	0	5	1	1	1	0	0	1	1	0	1	1	1	3	3	1	4	3	3	4	4	2	2	2	2	2	2	2	2	2	2	2	1	1	1	2	2	4	20130000	4	1		1	3	2	1	35	9	0.541515
9	0	5	1	1	0	0	0	1	1	0	0	1	2	1	4	4	3	4	4	4	4	2	2	5	4	2	4	3	1	3	2	2	1	1	1	1	1	4	9		1		1	1	2	1	44	2	-0.111352
9	0	5	1	1	0	0	0	1	0	0	0		2	2	5	2	4	3	3	5	3	2	2	5	2	2	2	3	1	2	1	3	2	2	2	2	3	2	20130900	1	1		1	1	1	0	34	1	-0.765448
9	0	5	1	1	1	0	1	1	0	0	0	2	2	5	5	5	2	4	1	2	4	2	2	2	2	1	1	3	3	2	3	2	2	3	3	3	2	1	20050000	2	3	2	2	3	2	1	49	9	0.383781
9	1	5	1	1	1	0	0	1	0	0	1	2	1	4	4	4	5	4	4	4	4	2	2	2	2	2	4	2	1	2	2	2	1	2	1	3	2	3	20091014	3	1	1	1	3	1	0		9	-0.112582
9	1	5	1	1	0	0	0	1	0	0	0	2	3	3	4	3	3	3	2	3	3	2	2	3	2	3	2	3	1	3	2	3	1	1	1	1	1	2	9	3	1	4	1	3	2	1		9	-0.765448
10	0	1	1	1	0	0	0	1	0	0	1	2	1	4	5	5	5	4	4	4	4	4	4	2	4	2	2	3	2	4	1	2	2	2	2	2	2	3	9	2	1	1	1	1	2	1	30	9	-0.765448
10	0	1	1	1	0	0	0	1	0	0	0		1	4	5	5	5	4	5	5	5	4	5	5	5	5	3	4	1	4	1	2	1	1	1	1	1	2	9	2	1	1	1	1	2	1	37	9	-0.765448
10	0	1	1	1	0	0	1	1	0	1	1	2	3	2	4	5	4	3	4	4	3	2	2	3	3	3	3	4	1	2	3	2	1	1	2	3	3	2	2013000	3	2	2	3	1	1	0	30	9	-0.269086
10	0	1	1	1	0	0	0	0	0	1	0		1	1			5	5	5	5	3	5	5	5	3	4	5	1	1	4		2	1	1	1	1	1	4	9		1		2	2	2	1	42	9	-1.77956
10	0	1	1	1	0	0	0	0	0	1	1	1	1	4	5	3	4	5	4	4	3	4	2	3	4	4	1	4	1	3	1	1	2	1	1	1	1	2	20120000	2	3		1	2	3	0	30	3	-1.77956
10	1	1	1	1	1	0	0	1	0	0	1	1	1	3	4	4	4	5	4	4	4	2	2	4	4	3	3	3	1	1	2	3	1	1	1	2	1	4	9		1		3	2	3	0	58	1	-0.112582
10	1	1	1	1	1	0	0	1	0	0	1	3	2	3	4	5	5	5	5	4	4	4	4	4	2	4	4	2	1	2	1	2	1	1	1	1	1	3	9	1	1	1	1	1	2	1	29	9	-0.112582
10	0	1	1	1	1	0	1	1	1	0	1	3	1	4	2	4	4	4	5	1	4	2	2	4	2	2	2	3	1	4	1	2	1	1	1	1	1	3	20140302	1	1		1	1	1	0	43	1	1.03788
10	1	1	1	1	0	0	0	1	0	0	0	1	1	1	4	4	5	5	5	5	3	5	5	5	3	4	5	1	1	4	1	2	1	1	1	1	1	4	9	1	1	1	2	2	2	1	35	2	-0.765448
10	1	1	1	1	0	0	0	1	0	0	0	1	1	3	4	5	4	4	4	4	4	4	2	4	3	3	3	3	1	4	1	3	1	1	1	2	1	4	9		1		3	3	3	0	60	1	-0.765448
10	0	1	1	1	0	0	1	1	0	0	0	2	1	5	5	5	3	4	5	5	5	3	3	3	5	1	1	4	1	4	1	1	2	2	2	2	2	4	9		2	3	1	1	2	1	38	9	-0.269086
10	0	1	1	1	0	0	1	1	1	0	0		1	5	4	4	5	5	5	5	5	5	2	2	1	1	5	3	1	2	2	2	2	3	1	1	3	3	20120000	3	2	5	1	1	2	1	28	9	0.38501
10	1	1	1	1	1	0	0	1	0	0	0	2	1	5	4	2	4	5	4	5	3	4	4	4	4	1	4	4	1	4	1	2	1	2	1	1	3	4	9	2	2	1	1	2	3	0	62	1	-0.112582
10	1	1	1	1	1	0	1	1	1	0	1	1	2	5	4	4	5	4	4	4	4	2	2	2	2	2	2	4	1	3	1	2	1	1	1	1	1	3	9	3	1	3	1	2	2	1	29	9	1.03788
10	1	1	1	1	0	0	0	1	0	0	0	2	1	3	3	4	4	4	4		4	4	4	4	3	2	4	3	2	3	1	2	1	1	1	2	2	2	9	1	2		1	1	2	1	43	9	-0.765448
10	1	1	1	1	0	0	0	1	0	0	0	2	1	4	5	5	5	5	4	4	4	2	2	4	2	2	2	2	3	4	2	2	1	3	1	1	1	4	9	4	2	2	1	1	1	0	34	1	-0.765448
10	1	1	1	1	0	0	0	0	0	0	0	2	1	1	1	1	1	2	1	1	5	1	1	1	2	1	1	1	2	1	1	1	3	1	1	3	2	2	20130000		2	1	1	2	1	0	33	9	-1.77956
10	0	1	1	1	0	0	1	1	0	0	0	1	1	3	4	5	5	5	5	5	4	2	2	4	4	5	5	3	3	4	4	2	3	3	3	3	3	2	9		3	2	1	1	2	1	30	9	-0.269086
10	1	1	1	1	1	0	0	1	0	0	1	2	2	4	4	5	5	4	4	4	4	2	2	2	2	2	2	2	3	1	2	2	2	2	3	2	1	3	20140000	1	1		1	2	1	0	45	3	-0.112582
10	0	1	1	1	0	0	1	1	0	0	0	2	3	5	4	5	5	5	1	5	2	2	2	3	1	3	1	2	2	2	1	3	2	2	2	2	1	4	9		2	1	1	1	2	1	50	9	-0.269086
10	1	1	1	1	0	0	1	1	0	0	1	2	1	4	5	5	5	3	5	3	1	2	2	1	2	1	1	3	2	1	2	2	1	1	1	1	2	3	20140700	1	1		3	3	3	0	26	9	-0.269086
10	1	2	1	1	0	0	0	0	0	0	0	2	1	4	5	4	4	5	4	4	4	4	4	4	4	3	4	3	2	2	1	2	2	2	2	1	2	3	20130000	2	1	1	1	3	2	1	28	9	-1.77956
10	0	2	1	1	0	0	1	1	0	0	1	2	1	3	3	4	5	5	4	4	5	2	2	4	2	2	1	2	2	3	1	2	1	1	1	2	1	4	9	1	1	1	1	1	2	1	52	9	-0.269086
10	1	2	1	1	1	0	1	1	0	0	0	2	1	2	5	4	5	5	5	5	5	2	2	5	4	2	2	2	1	2	1	2	1	1	1	2	1	4	9		1		1	1	2	1	41	3	0.383781
10	1	2	1	1	0	0	0	1	0	0	0	2	1	5	5	5	5	5	4	5	4	2	2	2	3	1	2	2	3	2	1	3	1	1	1	1	1	4	9		1		1	1	2	1	42	9	-0.765448
10	0	2	1	1	1	0	1	1	0	0	1	2	1	5	5	4	4	4	4	4	3	4	2	5	5	3	2	3	2	4	1	2	1	2	2	2	2	4	9	4	2		1	2	2	1	35	9	0.383781
10	0	2	1	1	1	0	0	1	0	0	0	1	1		4	3	1	5	4	4	4	2	2	3	4	2	5	2	1	1	1	2	1	1	1	1	1	2	20130000	2	2	1	1	1	2	1		9	-0.112582
10	0	2	1	1	1	0	1	1	0	0	0	2	2	4	4	2	1	1	5	5	5	2	2	4	5	4	5	3	1	4	2	2	1	1	1	1	1	2	20130300	4	2		1	3	2	1	50	3	0.383781
10	1	2	1	1	1	0	1	1	1	0	1	3	1	4	5	5	5	5	5	4	5	2	2	5	5	2	5	4	1	3	1	2	1	1	1	1	1	3	9	2	1	5	1	3	2	1	33	3	1.03788
10	1	2	1	1	1	0	1	0	0	0	0	3	2	1	5	4	3	4	5	5	4	2	2	4	2	3	5	3	1	2	2	2	1	1	1	1	1	3	9				1	3	2	1	28	3	-0.630335
10	0	2	1	1	0	0	0	1	0	0	0	2	1	4	5	5	5	5	4	4	4	2	2	4	2	2	2	2	3	4	2	2	1	3	1	1	1	4	9	4	2	2	1	1	2	1	31	2	-0.765448
10	0	2	1	1	0	0	0	1	0	0	0		1	2	4	2	2	2	2	2	2	2	2	2	2	2		2	2	2	2	2	2	1	1	2		2	9	3	1	3	2	2	2	1		3	-0.765448
10	0	2	1	1	1	0	0	1	1	0	0	1	1	3	2	4	3	5	2	1	4	2	2	4	2	1	2	2	2	1	1	2	1	1	1	1	1	3	20140800	2	1		1	3	2	1	48	3	0.541515
10	0	2	1	1	1	0	0	1	0	0	0	3	4	3	4	5	3	5	3	3	2	2	2	4	1	2	4	2	3	2	1	2	3	1	1	2	2	4	9	1	1		1	1	2	1	44	9	-0.112582
10	0	2	1	1	1	0	1	1	0	0	1	1	1	4	5	1	4	5	4	5	4	2	2	5	5	2	2	3	1	2		1		3	1	1	1	3	20121218	2	1	5	1	3	2	1		2	0.383781
10	0	2	1	1	0	0	1	1	1	0	0	1	1	3	4	1	5	5	5	5	5	2	2	2	4	2	2	3	2	1	1	2	2	2	1	1	1	4	9	4	2	5	1	1	1	0	30	9	0.38501
10	0	2	1	1	0	0	0	0	1	0	0	2	1	1	4	4	5	5	5	5	3	5	5	5	3	4	5	1	1	4	1	2	1	1	1	1	1	4	9	1	1	1	2	2	2	1	42	9	-1.12547
10	0	2	1	0	0	0	0	0	0	0	0	3	1	2	2	4	3	5	5	4	4	5	5	5	4	2	2	2	1	2	2	1	1	2	3	3		1	9	1	1	3	3	1	2	1	32	9	-2.87457
10	0	2	1	1	0	0	1	1	0	0	0	1	2	2	2	2	2	2	2	3	4		2	4	3	2	3	1	1	1	2	2	2	2	2	2	2	1	9	2	2	5	1	1	2	1		9	-0.269086
10	0	2	1	1	1	1	1	1	0	0	0	1	1	4	4	4	5	3	4	4	4	2	2	4	4	3	4	3	1	4	1	2	1	1	1		1	3	20140601	4	1		1	3	2	1	36	9	1.06781
10	0	2	1	1	1	1	1	1	1	1	1	3	1	4	4	4	5	3	4	4	4	2	2	4	3	3	4	2	2	3	1	2		1	2	1	2	3	9	4	1	1	1	3	2	1	35	3	1.72191
10	0	2	1	1	0	0	0	1	0	1	0	2	1	3	4	2	2	2	4	4	4	5	2	4	4	3	3	4	1	2	1	3	2	2	2	2	2	2	20131200	2	1		3	3	2	1	40	5	-0.765448
10	0	2	1	1	1	0	0	1	1	0	0	1	1	3	4	1	4	5	4	4	4	2	2	4	5	2	4	2	1	4	1	2	1	1	1	1	1	2	20131000	2	1	1	1	2	2	1		9	0.541515
10	0	2	1	1	1	0	1	1	1	0	1	2	3	4	4	5	4	3	5	5	3	2	2	3	3	2	2	1	3	2	2	2	3	2	1	2	2	3	9	4	3	1	1	3	1	0	45	1	1.03788
10	0	2	1	1	1	0	0	1	0	0	0	2	1	5	5	4	5	5	4	5	3	2	2	3	3	3	4	1	3	2	1	2	2	2	1	2	2	3	9	1	1	1	1	1	1	0	36	3	-0.112582
10	0	2	1	1	0	0	0	1	0	0	0	3	2	5	4	1	5	5	4	5	3	2	2		3	4	5	1	3	2	1	2	3	2	1	2	2	3	9	1	1	1	1	1	1	0	29	3	-0.765448
10	0	2	1	1	1	1	1	1	1	0	1	1	1	3	2	5	5	4	3	2	2	2	2	2	2	3	2	3	3	2	1	3	2	2	1	2	2	2	20140000	4	2	5	1	3	2	1	32	9	1.72191
10	0	2	1	1	1	0	0	1	0	0	1	2	1	3	5	1	5	5	4	5	3	2	2	3	1	1	2	2	2	1	2	2	1	2	1	2	3	4	9	1	1		1	1	2	1	37	9	-0.112582
10	0	2	1	1	0	0	1	1	1	0	1	2	1	5	4	5	4	5	4	4	2	2	2	3	1	1	2	3	1	2	2	2	1	2	1	1	2	4	9		2	1	1	1	2	1	26	9	0.38501
10	1	2	1	1	1	0	0	0	0	0	1		1	4	4	1	4	4	5	5	5	2	2	3	2	5	1	2	3	3	1	2	2	1	1	1	2	3	20140000	2	1		1	1	2	1	40	9	-1.1267
10	1	2	1	1	0	0	0	1	0	0	0	1	1	2	5	5	5	5	5	5	5	5	2	3	2	5	1	3	3	3	1	2	2	1	1	1	2	3	20140000	2	1		1	1	2	1	25	2	-0.765448
10	0	2	1	1	1	0	0	1	1	0	0	2	1	1	4	1	5	5	5	5	4	2	2	2	5	3	2	2	1	3	2	2	1	1	1	1	1	2	20130000	1	1		1	3	2	1	34	9	0.541515
10	0	2	1	1	1	0	0	0	0	0	0	2	3	4	5	5	4	4	4	5	4	2	2	4	2	1	2	2	3	1	1	2	1	2	1	2	2	2	20140000	4	1	3	1	1	2	1	38	2	-1.1267
10	0	2	1	1	0	0	1	1	0	0	0	2	1	5	4	4	5	5	5	5	4	5	3	4	2	3	4	3	1	2	2	3	2	2	1	2	1	2	20140900	1	2	1	3	3	2	1	25	9	-0.269086
10	1	3	1	1	1	0	0	1	0	0	0	1	1	4	4	1	3	5	3	3	4	2	2	4	3	4	4	2	1	1	1	2	1	1	1	1	1	4	20130000	2	1	1	1	3	2	1		9	-0.112582
10	1	3	1	1	1	0	0	1	0	0	0	1	1	4	5	5	5	5	4	4	4	4	4	4	4	4	1	3	2	1	1	3	2	2	2	1	2	4	9	1	2		1	1	2	1	44	9	-0.112582
10	1	3	1	1	1	0	1	0	0	0	1	2	1	5	5	5	4	5	5	5	4	2	2	4	4	1	5	3	2	2	1	2	1	1	1	3	3	3	20120225	1	1		1	1	2	1	41	9	-0.630335
10	0	3	1	1	0	0	1	1	0	0	0	3	1	2	1	5	3	4	5	5	5	2	2	3	5	2	2	2		4	2	1	1	1	1	2	2	4	9		1	1	1	1	3	0	44	9	-0.269086
10	1	3	1	0	0	0	0	0	0	0	0	3	1	2	2	2	1		1	1	1	1	1	1		1	1	1		1	1	1	3	1	1	3	2	2	9		2	1	1	2	2	1	35	9	-2.87457
10	1	3	1	1	1	0	0	0	0	0	0	2	1	4	5	5	5	5	5	4	4	2	4		4	2	1	2		3	2	2	2		1		1	2	9	2	1			1	2	1	42	9	-1.1267
10	0	3	1	1	0	0	0	1	0	0	1		1	5	5	5	5	5	5	1	5	2	2	5	5	5	4	3	1	3	1	2	1	1	1	1	1	4	20140700	4	1	2	1	1	2	1	32	9	-0.765448
10	0	3	1	1	1	0	0	1	0	0	0	3	1	4	4	5	4	4	4	4	4	4	4	4	1	4	2	2	1	2	1	3	1	1	1	1	3	2	9	1	1		1	2	2	1	53	9	-0.112582
10	1	3	1	1	1	0	0	0	0	0	1	2	1	3	4	4	4	5	4	4	4	2	2	2	4	3	3	3	1	1	2	3	1	1	1	2	1	4	9		1		3	3	2	1	35	9	-1.1267
10	1	3	1	0	0	0	0	1	1	0	1	2	1	5	5	5	4	5	4	4	4	2	4	4	1	1	3	2	1	1	2	2	1	1	1	1	1	4	9		2	1	1	1	2	1	38	9	-1.20635
10	1	3	1	1	1	0	0	1	0	0	0	2	1	1	4	5	4	5	5	5		4	4	5	5	1	5	3	1	4	1	1	1	1	1	1	1	1	9	1	1		1	1	2	1	49	9	-0.112582
10	1	3	1	1	1	0	1	1	0	1	1	3	2	4	5	1	4	5	4	5	4	2	2	5	5	2	2	3	1	2	1	3	1	1	1	1	1	3	20130820	2	1	5	1	3	2	1		2	0.383781
10	0	3	1	1	1	0	1	1	0	0	0	1	1	1	1	1		1	5	1	4	4	2	5	2	1	5	2	1	1	1	2	1	1	1	2	2	3	9	1	2	1	1	2	2	1	37	2	0.383781
10	0	3	1	1	1	0	0	1	1	0	0	1	1	4	5	4	4	4	5	5	4	4	2	5	4	2	2	3	2	3	2	2	2	2	3	3	3	2	20140600	1	1		1	3	2	1	31	2	0.541515
10	0	3	1	1	0	0	1	0	0	0	0	3	1	4	4	1	4	2	4	4	5	2	2	5	4	4	4	3	2	4	2	2	1	1	1	1	1	3	9	1	1		1	2	2	1	39	2	-1.2832
10	1	3	1	1	1	0	0	0	0	0	0	3	2	5	4	5	5	5	4	5	4	2	2	3	3	3	4	1	3	2	1	2	1	2	1	2	2	3	9	1		1	1	1	2	1	35	3	-1.1267
10	1	3	1	1	1	0	1	1	0	0	1	3	2	3	5	5	5	5	5	4	4	5	4	4	2	4	4	2	1	2	1	2	1	1	1	1	1	2	9	1	1		1	1	2	1	29	9	0.383781
10	0	3	1	1	1	0	1	1	1	0	0	2	1	4	5	5	5	5	5	5	5	2	2	5	5	2	2	3	1	3	1	2	1	1	1	1	1	1	20130900	1	1		1	1	2	1	42	9	1.03788
10	0	3	1	1	1	0	1	1	0	0	1	2	1	5	5	5	4	5	4	4	2	2	2	5	1	1	2	2	1	2	1	2	1	1	1	1	1	4	9		2	1	1	1	2	1	37	9	0.383781
10	0	3	1	1	0	0	0	1	1	0	0	1	1	4	5	3	2	5	4	4	3	4	2	3	4	4	1	4	1	4	1	2	1	1	2	1	1	2	20120000	2	1	1	1	2	2	1	35	9	-0.111352
10	1	3	1	1	1	1	1	1	0	0	0	2	3	5	3	3	3	1	2	4	3	4	4	1	1	1	4	1	1	3	1	3	1	2	1	2	3	2	9	4	1	1	2	1	2	1	45	2	1.06781
10	1	3	1	1	1	0	1	1	0	0	1	2	2	2	5	1	4	5	4	5	4	2	2	5	5	2	2	3	1	2	1	3	1	1	1	1	1	3	20120712	2		5	1	3	2	1		2	0.383781
10	0	3	1	1	1	0	0	1	0	0	1	2	3	4	5	4	4	4	5	5	4	4	4	4	4	2	3	3	3	2	2	3	3	1	3		3	2	20140000	2	1		1	3	2	1	32	9	-0.112582
10	1	3	1	1	1	0	1	1	0	0	1	3	1	5	3	3	3	3	3	4	5	2		4	3	5	5	3	1	4	1	1	1	1	1	1	1	1	9	1	1		1	1	1	0		1	0.383781
10	1	3	1	1	0	0	0	0	0	0	0	2	1	4	5	4	5	5	4	4	4	2	2	3	4	2	4	3	3	2	2	2	2	2	1	2	2	4	9		2	5	1	3	2	1	34	9	-1.77956
10	1	3	1	1	0	0	0	1	0	0	0		1	2	4	2	2	2	2	2	2	2	2	2	2	2	2	2	2	2	2	2	2	1	1	1	2	2	9	3	1	3	2	2	2	1	31	9	-0.765448
10	1	3	1	1	1	1	0	1	0	0	0	1	1	5	5	4	5	5	5	4	4	2	2	4	4	2	1	2	2	3	2	2	2	1	1	2	1	2	9	2	1		1	1	2	1	36	3	0.571452
10	1	3	1	1	1	0	0	1	1	0	1	3	2	1	5	4	3	4	5	5	4	2	2	4	2	3	5	3	1	2	2	2	1	1	1	1	1	3	9		3	3	1	3	2	1	35	3	0.541515
10	0	3	1	1	1	0	1	1	0	0	1	3	1	3	4	4	4	5	4	5	5	2	5	5	5	2	5	3	1	3	1	3	1	1	1	1	1	1	20140804	1	1	5	1	1	2	1	45	9	0.383781
10	0	3	1	1	1	1	1	1	1	0	1	2	1	3	5	5	5	5	3	5	5	2	2	5	4	2	5	3	2	3	1	3	1	1	1	1	1	2	20120000	1	1	1	1	1	3	1	57	2	1.72191
10	0	3	1	1	1	1	1	1	1	1	0	1	2	1	5	5	4	4	4	4	4	2	2	4	5	2	4	2	1	3	2	2	2	1	1	1	1	2	20140000	1	1		1	1	2	1	51	2	1.72191
10	0	3	1	1	1	0	0	1	0	0	0	2	1	5	5	5	5	5	5	5	5	2	2	4	4	2	4	3	1	3	1	2	1	1	1	1	1	2	9	2	1		1	1	2	1	39	9	-0.112582
10	0	3	1	1	1	0	0	1	0	0	1	2	1	4	5	4	4	4	4	4	3	4	2	5	4	4	2	3	1	4	1	2	1	2	2	1	1	2	20120000	2	1	1	1	2	2	1	49	9	-0.112582
10	1	3	1	1	0	0	1	0	0	0	0	2	2	2	2	3	2	2	1	1	3	3	2	2	1	2	1	3	1	1	1	1	1	2	1	2	2	2	9	4	2		1	3	2	1	41	9	-1.2832
10	1	3	1	1	1	0	0	1	0	0	0	2	1	4	5	4	4	4	4	4	3	4	4	5	4	3	2	3	2	4	1	2	2	1	1	1	1	4	9	1	2	1	1	3	2	1	44	9	-0.112582
10	0	4	1	1	1	0	1	1	0	1	0	2	1	4	4	5	5	4	4	4	4	2	2	2	2	2	2	2	3	1	3	2	2	2	3	2	1	3	20140000	1	1		1	2	2	1	50	9	0.383781
10	1	4	1	1	1	0	0	1	0	0	1	2	1	3	5	5	5	5	5	5	4	4	4	4	4	4	4	4	1	2	2	2	1	1	1	1	1	3	9	1	1		1	2	1	0	55	1	-0.112582
10	0	4	1	0	1	0	0	1	0	0	0	3		2	4	3	4	3	5	4	2	4	4	4	5	1	3	4	1	2	2	3		2	2	2	3	4	9		1	1	1	3	2	1	36	9	-1.20758
10	0	4	1	1	1	0	0	1	0	0	0		1	1	5	5	5	5	4	2	3	2	2	3	3	2	2	3	1	3	1	2	1	1	1	1	1	1	20130415	1	1	1	2	2	2	1	34	2	-0.112582
10	1	4	1	1	1	0	0	1	0	0	1	2	1	4	4	1	5	4	5	5	3	2	2	4	5	3	4	3	1	4	2	3	1	1	1	2	2	3	20140000	1	1	1	1	2	2	1	39	9	-0.112582
10	1	4	1	1	1	0	0	1	0	0	0	2	1	3	4	1	5	5	4	3	4	2	5	4	4	2	3	2	2	4	1	3	2	1	2	2	2	4	20130000	4	2	1	1	1	2	1	42	9	-0.112582
10	0	4	1	1	1	0	0	1	0	0	0	2	1	2	4	1	5	5	5	4	4	4	5	5	4	2	3	2	2	4	2	2	2	1	2	2	1	2	20130000	2	1	1	1	1	2	1	35	3	-0.112582
10	1	4	1	1	1	1	0	1	0	0	0	3	1	1	5	5	4	4	5	5	5	4	5	5	5	4	5	4	1	4	1	2	1	1	1	1	1	3	20140507	4	1		1	2	1	0	30	1	0.571452
10	1	4	1	1	0	0	0	1	0	0	0	3			4	3		5	1	2	4	2	2	4	4	3	2	3	3	1	1	2	2	2	3	1	1	2	9	2	2	3	1	1	2	1	35	9	-0.765448
10	1	4	1	1	0	0	1	1	0	0	0	1	3	1	4	2	5	1	5	5	5	2	2	2	1	4	1	2	1	4	1	2	1	1	1	2	1	3	9	4	1		1	3	1	0	37	1	-0.269086
10	0	4	1	1	1	0	1	1	0	0	0	2	1	1	4	5	5	5	3	5	5	2	2	5	5	1	4	2	3	2	2	2	3	3	3	2	2	4	9	4	3		3	3	1	0	42	3	0.383781
10	0	4	1	1	1	0	0	1	0	0	0	2	2	3	4	5	4	5	4	2	4	2	2	3	2	1	4	2	2	2	3	2	2	1	1	2	2	3	9	2	1		1	1	2	1	42	9	-0.112582
10	0	4	1	1	1	0	1	1	1	0	1	1	1	3	5	1	1	5	4	5	5	4	2	2	5	2	4	3	1	2	1	3	1	1	1	1	1	4	9	4	1		1	3	2	1	29	9	1.03788
10	0	4	1	0	0	0	1	1	0	0	0	2	1	1	1	3	4	5	4	5	2	2	3	5	5	2	4	2	1	3	1	3	1	1	1	1	1	1	9	1	1		1	1	2	1	35	3	-1.36409
10	0	4	1	1	0	0	0	1	1	0	1	2	1	3	4	4	4	5	4	5	4	2	3	5	5	2	4	2	1	3	1	3	1	1	1	1	1	1	20141001	1	1		1	1	2	1	35	3	-0.111352
10	0	4	1	1	1	0	1	1	1	0	0	1	2	1	1	2	2	2	4		5	4	4	5	5	4	5	3	1	4	1	2	1	1	1	1	1	1	20130508	3	1		1	1	2	1	36	3	1.03788
10	1	4	1	1	1	0	0	1	0	0	0	1	2	5	5	5	5	5	5	5	4	4	2	4	3	1	3	1	2	4	3	2	1	1	1	1	1	4	9		2	5		1	2	1		9	-0.112582
10	1	4	1	1	1	1	0	1	0	0	0	2	1	1	1	4	1	4	2	3	5	2	2	5	4	4	4	3	1	4	2	2	1	1	1	1	1	3	20121008	1	1		1	1	2	1	35	3	0.571452
10	1	4	1	1	0	0	0	1	0	1	1	2	1	4	4	4	4	4	4	4	4	4	4	3	4	4	2	3	2	2	1	2	1	2	2	2	1	3	20120000	2	1	1	1	2	2	1	37	9	-0.765448
10	1	4	1	1	0	0	0	1	0	0	0	2	1	4	4	4	4	5	4	4	4	4	4	3	4	2	3	3	2	2	1	2	2	2	2	2	2	3	9	2	1	1	1	2	2	1	59	9	-0.765448
10	0	4	1	1	0	1	0	1	0	0	0	2	1	4	5	4	4	5	4	5	3	4	4	4	4	4	3	3	2	2	1	2	2	2	2	2	2	3	9	2	1	1	1	2	2	1	39	2	-0.081415
10	0	4	1	1	0	0	0	0	0	0	1	2	1	4	4	4	4	5	3	4	3	4	4	3	4	3	4	3	2	2	1	2	1	2	1	2	2	3	9		3	1	1	2	2	1	48	9	-1.77956
10	1	4	1	1	0	0	0	1	0	0	0	2	3	5	4	5	5	5	1	5	2	2	2	3	1	3	1	2	2	2	1	3	2	2	2	2	1	4	9	4	2	1	1	3	2	1	50	9	-0.765448
10	1	4	1	1	0	0	0	1	0	0	0	2	1	5	5	5	4	5	4	4	2	2	2	4	1	1	1	2	2	2	2	2	1	2	1	1	2	4	9		2	1	1	1	2	1	38	9	-0.765448
10	1	4	1	1	0	0	0	0	0	0	0	1	1	4	5	4	5	5	4	4	4	2	2	3	4	2	4	3	3	2	2	2	2	2	1	2	2	4	9		2	5	1	3	2	1	34	9	-1.77956
10	1	4	1	1	0	0	0	1	1	0	0	1	1	1	2	2	2	5	4	2	4	2	2	2	2	1	2	3	1	2	1	2	1	1	1	1	1	2	20130000	4	1		1	2	2	1	33	9	-0.111352
10	1	4	1	1	1	0	1	1	1	0	1	1	1	4	5	5	4	5	4	4	4	2	2	4	2	2	4	3	1	1	1	2	2	2	1	2	2	3	9		1		1	2	2	1	42	2	1.03788
10	0	4	1	1	0	0	0	1	0	0	0	1	1	5	5	5	5	5	5	5	5	5	2	2	2	4	4	2	2	2	1	2	1	1	1	1	1	4	9		2	5	1	1	2	1	54	2	-0.765448
10	0	4	1	1	0	0	0	0	0	0	0	1	1	1	1	1	1	4	1	1	4	2	3	2	2	1	2	1	2	3	2	2	1	2	1	1	2	3	9	2	1		1	1	2	1	37	9	-1.77956
10	0	5	1	1	1	0	0	1	0	0	1	2	1	4	4	5	5	4	4	4	4	2	2	2	3	2	2	2	2	1	2	2	2	2	2	2	1	4	9		1		1	2	1	0	30	3	-0.112582
10	0	5	1	1	0	0	0	1	0	0	0	2	1	3	4	2	5	2	4	4	4	3	2	3	5	2	2	4	3	4	2	2	1	1	1	1	1	3	20140200	1	1		1	2	1	0	34	1	-0.765448
10	1	5	1	0	0	0	0	0	0	0	0	2	1	3	5	1	5	4	4	4	3	2	2	3	4	3	4	3	1	2	3	2	2	2	1	1	1	3	9	2	1	2	1	2	1	0	39	9	-2.87457
10	1	5	1	0	0	0	0	0	0	0	0	2	1	3	4	1	4	4	4	4	3	2	2	3	4	3	4	3	1	2	2	2	1	1	1	1	1	2	20130000	2	1	2	1	2	2	1	49	9	-2.87457
10	0	5	1	1	1	0	0	1	0	0	0		2	3	3	2	5	5	5	5	5	5	5	3	3	3	3	4	1	4	2	1	2	1	2	2	3	4	9		2	1	2	1	1	0	36	1	-0.112582
10	0	5	1	1	0	1	1	1	1	0	0	2	1	5	5	5	5	5	5	1	1	1	2	1	3	5	1	4	3	2	2	2	1	1	1	3	3	2	20140601	1	1		1	2	1	0	46	1	1.06904
10	0	5	1	1	0	0	1	1	1	0	0	2	1	5	4	1	5	5	5	4	1	2	2	5	5	1	5	3	1	3	2	3	2	1	1	1	2	3	20130000	1	1		1	3	1	0	39	1	0.38501
10	1	5	1	1	1	0	0	1	0	0	1	2	1	3	5	1	5	5	4	5	3	2	2	3	1	1	2	2	2	1	2	2	1	2	1	1	2	4	9	1	1		1	1	2	1	37	9	-0.112582
10	0	5	1	1	1	0	0	1	0	1	1	2	1	4	5	5	5	5	4	4	4	2	2	5	4	1		1	2	1	1	3	1	1	1	2	2	1	20140628	1	1		1	1	1	0	30	3	-0.112582
10	0	5	1	1	1	0	0	1	1	0	0	2	1	4	5	5	5	5	4	4	4	2	2	5	4	2	2	3	1	3	1	3	2	2	1	2	2	1	9	1	1		1	1	3	0	60	1	0.541515
10	0	5	1	0	0	0	0	0	0	0	0	2	1	1	1	2	5	5	5	5	5	2	2	5	5	1	2	4	1	3	2	2	1	1	1	1	1	3	9		1		1	1	1	0	35	1	-2.87457
10	0	5	1	1	1	1	1	1	1	0	0	1	1	2	5	5	5	5	5	5	5	2	2	5	5	1	2	4	1	3	2	2	1	1	1	1	1	3	9		1		1	1	1	0	32	2	1.72191
10	0	5	1	1	1	0	1	1	0	0	0	1	1	2	5	5	5	4	5	5	5	2	2	5	5	1	2	4	1	3	2	2	1	1	1	1	1	3	9		1		1	1	1	0	35	1	0.383781
10	0	5	1	1	1	0	1	1	0	0	0	1	1	2	5	5	5	5	5	5	5	2	2	5	5	2	4	4	1	4	1	2	1	1	1	1	1	1	9	2	1	1	1	2	2	1	30	3	0.383781
10	1	5	1	0	0	0	0	0	0	0	0	2	1	3	4	3	3	5	3	5	3	2	2	3	1	1	4	3	3	1	2	2	1	2	1	2	3	4	9	4	2	2	1	1	1	0		9	-2.87457
10	0	5	1	1	1	0	1	1	0	0	0	2	3	2	4	4	5	4	4	4		2	2	3	2	2	2	4	1	3	1	2	1	1	1	1	1	3	9		1		1	2	2	1	50	9	0.383781
10	1	5	1	1	1	0	1	1	0	0	0	3	1	3	5	5	3	5	3	3	2	2	2	4	1	2	4	2	3	2	1	2	3	1	1	2	2	4	9	1	1		1	1	2	1	46	9	0.383781
10	1	5	1	1	0	0	1	1	0	0	0	1	1	3	4	4	4	5	5	1	2	2	2	2	2	2	4	3	1	2	2	2	2	2	1	1	1	3	20120000	4	1		1	2	1	0	39	2	-0.269086
10	0	5	1	1	1	1	0	1	0	0	1	2	1	4	4	4	4	4	4	4	3	4	4	4	4	3	4	3	2	2	1	2	2	2	2	2	1	3	20120000	2	1	1	1	2	1	0	55	1	0.571452
10	1	5	1	1	1	0	0	1	1	0	0	1	1	3	2	5	5	4	3	2	2	2	2	2	2	3	2	3	3	2	1	3	2	2	1	2	2	2	9	4	2	5	1	3	1	0	58	1	0.541515
10	1	5	1	1	0	0	0	1	1	0	0	2	1	3	5	1	5	4	4	3	4	2	2	4	4	3	4	3	1	2	2	2	1	1	1	1	1	2	20130000	2	1	2	1	3	2	1	39	3	-0.111352
8	1	1	1	1	0	0	1	1	0	0	0	2	1	3	5	4	3	5	3	3	5	2		5	4	1	3	2	3	1	1	2	2	3	2	2	3	4	9	4	3	1	1	3	2	1	28	9	-0.269086
8	0	1	1	1	1	0	0	1	1	0	0	2	3	5	5	1	5	5	4	4	4	5	4	4	3	1	1	3	3	3	2	2	1	1	1	1	1	3	20130000	2	1		1	1	2	1	36	9	0.541515
8	1	1	1	1	1	1	0	1	0	0	0	3	1	4	5	1	4	5	5	5	5	2	2	5	5	1	4	1	1	4	2	2	2	2	2	2	2	3	20130000		1		2	1	3	0	24	2	0.571452
8	0	1	1	1	0	0	1	1	0	0	0	3	1	5	5	1	5	5	4	5	4	2	2	4	1	5	3	4	3	4	4	2	1	1	1	3	1	4	9	1	2		3	1	2	1	45	9	-0.269086
8	1	1	1	0	0	1	0	0	0	0	0	2	1	3	4	5	5	5	4	5	4	2	2	5	4	3	3	4	3	4	3	2	1	1	1	1	1	3	20130000	4	1		1	1	1	0	35	3	-2.19053
8	0	1	1	1	1	1	0	1	1	0	0	3	1	3	4	4	4	4	2	4	3	3	3	3	3	3	4	3	2	4	2	3	1	1	1	1	1	2	20110000	4	1	5	1	3	1	0	30	3	1.22555
8	1	1	1	1	0	0	0	1	0	0	0	2	1	4	5	5	5	5	5	4	4	2	2	4	3	3	3	3	2	1	2	2	1	1	1	1	1	4	9		2	1	1	1	1	0	55	3	-0.765448
8	0	1	1	1	1	0	1	1	0	0	0	2	1	5	4	5	5	5	5	5	5	4	2	4	5	4	2	3	3	3	1	3	3	1	1	1	1	2	20130000	1	1		1	1	2	1	45	2	0.383781
8	1	2	1	1	1	1	0	1	0	0	0	2	2	3	4	1	5	5	5	4	5	2	2	4	2	2	2	1	3	3	3	2	1	1	1	1	1	3	20130000	1	1	1	1	1	3	0	58	1	0.571452
8	1	2	1	1	0	0	0	0	0	0	1	2	1	4	4	4	4	4	4	4	4	2	2	4	5	2	5	4	1	4	1	3	1	1	1	1	1	1	20130000	2	1		1	1	1	0	44	1	-1.77956
8	1	2	1	1	1	1	0	1	1	0	0	2	1	4	5	4	5	4	4	2	4	2	2	2	2	2	4	3	3	2	2	2	1	1	1	2	3	3	20130926	1	1		1	3	2	1	41	3	1.22555
8	1	2	1	0	0	0	0	0	0	0	0		1	5	1	5		5	5	3	5	2	5	2		3	3	3	1	3	2	3	2		3	2	3	4	20130000	2	1		2	1	3	0	30	2	-2.87457
8	1	2	1	1	1	1	1	1	0	0	0	2	1	5	4	4	4	3	5	5	3	2	2	2	5	2	3	3	3	2	1	2	1	1	3	1	1	2	20130926	1	1		1	3	1	0		2	1.06781
8	0	2	1	1	0	0	0	1	0	0	1	1	1	4	5	4	3	3	4	4		2	2	4	4	4	3	4	1	2	2	2	1	1	1	3	1	4	9		2	1	1	1	1	0	24	1	-0.765448
8	1	2	1	1	0	0	0	0	0	0	0	3	2	3	5	4	3	3	2	4	5	2	2	4	4	2	2	3	2	4	1	2	1	1	1	1	1	4	20130926		2	1	1	3	1	0	36	9	-1.77956
8	0	2	1	1	1	0	1	1	0	1	1	2	2	2	2	2	2	2	2	5	2	4	2	5	5	2	5	4	2	3	2	2	2	1	1	1	1	3	20130000	1	1		1	1	1	0	29	1	0.383781
8	0	2	1	1	1	0	1	1	0	0	0	1	1	3	4	1	3	3	2	4	2	4	2	5	2	1	2	1	1	2	1	2	3	3	3	3	2	2	9		3		1	3	2	1	28	2	0.383781
8	0	2	1	1	1	1	0	1	0	0	0	2	1	3	5	5	5	4	4	5	3	2	2	3	3	3	2	1	2	2	1	2	1	1	1	1	2	3	20131000	2	1		2	3	2	1	32	3	0.571452
8	1	2	1	1	1	0	0	1	0	0	0	2	1	5	5	5	5	4	5	4	3	2	2	2	2	1	2	2	2	1	1	2	2	2	2	1	1	4	20131000	2	2	1	1	1	1	0	27	1	-0.112582
8	0	2	1	1	0	0	0	1	0	0	0	1	2	1	5	5	5	5	5	5	3	2	2	5	4	4	4	3	1	4	1	2	1	1	1	1	1	1	20131012	4	2	5	1	2	3	0	28	2	-0.765448
8	0	2	1	1	1	0	1	1	0	0	0	2	2	2	4	4	5	5	4	4	4	2	2	4	3	1	4	2	1	3	2	2	1	1	1	1	1	2	20130000	2	2	1	1	3	1	0	27	9	0.383781
8	1	3	1	1	0	0	1	1	0	0	0	2	1	3	5	3	3	5	3	3	5		2	5	2	2	2	1	3	1	1	2	2	2	2	2	3	4	9	4	3	1	1	3	2	1	28	9	-0.269086
8	1	3	1	1	0	0	1	1	1	0	1	1	1	1	4	2	4	2	2	4	4	2	2	2	2	2	2	2	3	2	1	2	3	1	1	1	1	2	20130900		1		1	2	1	0	32	2	0.38501
8	0	3	1	0	0	0	0	0	0	0	0	1	1	1	1	5	5	5	5	4	3	2	4	3	5	2	3	3	3	3	2	2	1	1	1	1	1	3	20140924	3	1	5	1	1	3	1	60	2	-2.87457
8	0	3	1	1	1	0	1	1	1	0	0	2	1	1	1	1	4	4	4	1	4	2	2	2	4	2	2	4	3	3	2	2	2	2	2	3	2	2	9	3	3	1	2	2	1	0	50	3	1.03788
8	1	3	1	1	0	0	0	0	0	0	0	2	1	5	5	4	5	5	5	5	3	4	4	3	3	3	3	2	1	3	2	3	3	3	1	3	3	4	9	2	3	2	1	3	2	1	45	9	-1.77956
8	1	3	1	1	1	1	0	1	1	0	0	2	1	3	5	5	5	4	4	5	2	2	2	3	3	3	2	1	3	2	1	2	1	1	1	1	2	3	20140800	1	1		2	3	2	1	32	3	1.22555
8	0	3	1	1	1	0	0	1	0	1	1	2	1	2	4	5	5	4	5	5	3	4	4	5	4	3	4	3	3	1	2	2	2	1	1	2	2	4	9		2	1	1	1	3	1	67	1	-0.112582
8	1	3	1	1	1	1	1	1	1	1	1	2	1	3	5	4	4	5	5	5	4	2	2	5	4	4	4	4	3	2	1	2	1	3	1	1	1	2	20130808	1	1		1	1	2	1	30	3	1.72191
8	0	3	1	1	1	1	1	1	0	0	0	2	1	3	4	1	4	4	4	3	4	2	2	4	2	2	1	3	3	2	3	2	1	1	3	3	1	2	20140000	1	1		1	2	1	0		1	1.06781
8	0	3	1	1	0	0	0	1	0	0	0	1	1	2	4	5	5	5	5	5	4	2	2	2	2	2	4	3	1	3	2	2	1	1	1	1	1	3	20130900	1	1		1	1	1	0		1	-0.765448
8	0	3	1	1	1	0	0	1	1	0	0	1	2	2	4	5	5	4	4	4	4	2	2	5	4	3	4	3	1	4	1	2	1	1	1	1	1	3	20130900	2	1		1	2	1	0	36	1	0.541515
8	1	4	1	1	0	0	0	1	0	0	0	1	1	1	1	1	5	4	1	1	5	2	2	5	5	1	2	2	1	4	1	2	1	1	1	1	1	3	20130000		1	2	1	1	1	0	35	2	-0.765448
8	1	4	1	0	0	0	0	0	0	0	0	1	2	2	4	5	5	5	5	5	3	2	2	4	5	4	3	3	1	4	3	2	1	1	1	1	1	2	20140924	4	1	2	1	1	3	1	65	2	-2.87457
8	0	4	1	1	0	0	0	1	0	0	0	2	1	2	4	5	5	4	4	4	4	2	2	4	2	3	2	3	3	3	2	2	2	2	2	2	2	2	9	3	3	2	1	2	3	0		2	-0.765448
8	0	4	1	0	0	0	0	1	0	0	0	2	1	5	4	1	1		5	1	5			5	4	4	1	3	3	4	2	2	1	3	1	1	1	3	9	2	1		1	1	1	0		1	-1.86045
8	0	4	1	1	0	0	1	0	0	0	0	3	2	3	5	4	3	3	1	4	5	2	2	4	4	2	2	3	2	4	1	2	1	1	1	1	1	4	20130926		2	1	1	3	1	0	36	9	-1.2832
8	1	4	1	1	0	0	1	1	0	0	0	2	1	3	5	5	3	3	5	5	4	2	2	5	2	3	2	4	1	4	2	2	2	1	1	1	2	2	20140000	1	2	2	1	1	1	0	29	1	-0.269086
8	0	4	1	1	1	1	1	1	0	1	1	2	1	1	2	4	5	5	4	4	5	2	4	4	2	4	4	3	1	3	1	1	1	1	1	1	1	2	20130000	4	1	1	1	1	1	0	33	1	1.06781
8	0	4	1	1	0	0	0	0	0	0	1	2	1	4	4	4	4	4	4	4	4	2	2	4	5	2	5	4	1	4	1	3	1	1	1	1	1	4	9		1		1	2	1	0	44	1	-1.77956
8	1	5	1	1	0	0	0	1	0	0	0	2	1	5	4	5	5	2	5	5	4	1	1	1	3	3	3	1	3	1	4	3	3	3	3	3	3	4	9		2	2	1	1	2	1	41	8	-0.765448
8	1	5	1	1	1	0	0	1	0	0	0	2	2	4	5	4	5	5	5	5	4	2	2	5	4	4	5	3	1	3	2	1	1	1	1	1	1	2	20130000	2	1		1	2	2	1	40	9	-0.112582
8	0	5	1	1	1	1	1	1	0	0	0	2	2	2	4	1	4	4	5	5	2	2	2	3	5	1	5	3	1	3	2	2	1	1	1	1	1	2	20121003	1	1	1	2	2	1	0	40	3	1.06781
8	1	5	1	1	1	1	1	1	1	0	1	2	1	3	5	4	4	5	5	5	4	2	2	5	4	4	4	4	3	3	2	2	1	3	3	1	1	2	20130808	1	1	1	1	1	2	1	30	3	1.72191
8	1	5	1	1	0	0	0	0	0	0	0	2	1	4	3	1	5	4	5	5	4	2	2	5	4	3	4	3	1	3	2	2	1	1	1	1	2	4	20130000	2	2	3	1	1	1	0	44	1	-1.77956
8	1	5	1	1	1	1	0	1	1	0	0	1	1	3	4	4	4	5	4	4	3	2	2	3	2	2	4	2	1	1	2	2	2	2	2	2	2	3	20130000		1		1	3	2	1		2	1.22555
8	0	5	1	1	1	1	0	1	1	0	0	3	2	5	2	1	2	1	5	4		2	2	2	3	2	1	2	3	1	2	2	2		3	3	2	3	20130000				1	1	3	1		5	1.22555
8	1	5	1	1	1	0	0	1	0	1	0	2	2	3	4	2	4	4	5	5	4	2	2	5	5	3	5	4	2	3	2	2	1	1	1	1	3	4	9		1		1	1	1	0	38	1	-0.112582
8	0	5	1	1	1	0	1	1	1	0	0	2	1	4	4	5	4	4	4	5	4	2	2	2	4	2		4	3	4	2	2	1	1	1	1	1	2	20120000	4	1		1	3	2	1	38	9	1.03788
8	1	5	1	1	1	0	0	1	0	0	0	1	1	3	5	4	3	5	3	3	4	2	2	4	2	2	2	3	3	4	2	2	3	2	3	2	2	4	20130926	1	2	5	1	1	1	0	37	1	-0.112582
8	0	5	1	1	0	0	1	1	0	0	0	2	2	5	2	5	4	4	3	4	4	2	2	3	2	2	1	3	1	3	2	2	1	1	1	1	1	4	9		3	1	2	3	1	0		5	-0.269086
8	1	5	1	1	0	0	0	1	0	1	1	1	1	3	4	5	5	5	5	5	4	2	2	2	2	2	4	3	1	4	2	2	1	1	1	1	1	3	20130900	1	1		1	1	1	0		1	-0.765448
8	0	5	1	1	1	1	1	1	1	0	0	2	1	2	5	4	5	4	4	4	5	2	2	4	5	3	5	3	1	4	2	2	1	2	1	3	2	3	9	4	1		1	1	2	1	32	2	1.72191
8	0	5	1	1	1	0	1	1	0	0	0	2	1	5	5	1	4	5	4	4	2	2	2	5	4	2	1	3	1	2	1	2	2	1	1	1	1	3	20130919	1	2	1	1	1	1	0	44	1	0.383781
5	0	1	1	1	0	0	0	1	0	0	0	2	1	1	1	5	4	4	3	5	3	2	2	3	3	2	3	3	1	4	1	3	3	1	3	3	1	2	20130000	1	1	1	1	3	2	1	34	3	-0.765448
5	0	1	1	0	0	0	0	1	0	0	0	2	3	3	4	2	5	5	4	4	4	2	2	2	2	4	2	3	1	2	2	2	1	1	1	1	1	1	9		1	1	1	1	2	1		9	-1.86045
5	0	1	1	1	0	0	0	0	1	0	1	3	1	1	4	5	4	3	2	4	3	2	2	3	3	3	3	1	2	2	2	2	1	2	1	2	2	3	9		2	3	1	2	1	0	33	3	-1.12547
5	0	1	1	1	1	0	0	1	0	0	0	2	1	3	5	4	4	4	1	2	3	4	4	3	3	4	3	3	2	3	2	3	1	1	2	1	2	4	9		2	1	1	1	1	0	32	9	-0.112582
5	1	1	1	1	1	0	0	1	1	0	0	3	1	1	1	1	4	4	4	4	3	2	2	3	3	2	3	1	3	2	2	2	1	2	1	1	2	3	20130000	1	1	1	1	1	1	0	33	3	0.541515
5	0	1	1	0	0	0	0	1	0	0	0	1	2	2	2	3	5	5	4	4	3	3	2	5	5	2	2	2	1	3	2	2	1	1	1	1	1	2	9		1	1	1	1	1	0	45	5	-1.86045
5	1	1	1	0	0	0	0	0	0	0	0	2	3	3	3	4	4	5	3	3	3	2	2	4	3	2	2	3	1	1	2	2	1	2	1	2	3	4	9		1	2	3	3	2	1	30	9	-2.87457
5	1	1	1	1	0	0	0	1	0	0	0	2	3	3	4	4	4	4	4	5	3	4	4	4	1	1	1	2	2	3	1	2	2	2	2	1	1	4	9			2	1	2	1	0	30	9	-0.765448
5	1	1	1	1	1	0	0	1	0	0	0	3	1	3	4	5	5	5	5	5	4	2	2	2	2	2	4	2	2	3	1	2	1	3	1	2	1	2	20131008	1	1	1	1	3	2	1	64	9	-0.112582
5	0	1	1	0	0	0	1	1	0	0	0	1	2	4	2	2	5	5	4	4	3	2	2	5	2	3	2	3	1	2	2	2	1	1	1	1	1	2	9		1	1	1	1	1	0		1	-1.36409
5	1	1	1	1	1	0	0	1	0	1	0	2	1	2	1	4	5	5	5	5	4	2	2	2	2	2	3	3	1	2	1	2	1	2	1	2	2	2	9		1	3	2	2	1	0	30	3	-0.112582
5	1	1	1	1	0	0	0	1	0	0	0	2	2	5	2	1	1	5	5	5	4	2	2	5	4	5	4	3	2	4	2	1	1	1	1	1	1	1	9		1	1	2	2	1	0	37	9	-0.765448
5	0	1	1	1	1	0	0	1	0	0	0	2	1	3	5	5	5	5	4	5	3	2	2	5	3	3	3	3	2	4	1	2	2	3	1	2	2	4	9	2		1	1	1	1	0	26	9	-0.112582
5	0	1	1	1	0	0	0	1	0	0	0	2	2	4	4	1	4	5	5	5	4	2	2	2	2	3	3	1	3	1	2	2	2	2	2	2	2	4	9		2	1	1	3	1	0	27	1	-0.765448
5	0	1	1	1	1	0	0	1	0	0	1	2	1	4	4	5	5	5	4	4	4	2	2	5	4	3	4	2	3	2	1	2	2	2	1	1	1	3	20130000	4	1		1	1	1	0	32	1	-0.112582
5	1	1	1	1	1	0	0	1	0	0	0	2	1	5	1	1	5	5	3	2	4	5	4	3	5	3	2	3	1	3	2	2	1	2	1	1	2	3	20130000	4	1		1	3	2	1	37	9	-0.112582
5	1	1	1	1	1	0	0	1	0	0	1	2	1	5	5	5	5	4	5	5	4	2	2	4	1	2	2	3	1	4	1	3	1	1	1	1	1	1	9	1	1	2	1	3	1	0		1	-0.112582
5	1	1	1	1	1	0	0	1	0	0	1	2	3	2	4	1	4	4	4	3	4	4	4	5	5	4	4	3	1	2	1	2	2	1	1	1	1	1	20141002	2	1		1	1	2	1	42	9	-0.112582
5	0	2	1	1	0	0	0	1	0	0	0	2	2	3	4	2	5	5	4	4	4	2	2	2	2	4	2	3	1	2	2	2	1	1	1	1	1	1	9		1	1	1	1	1	0	40	1	-0.765448
5	1	2	1	0	0	0	0	1	0	0	0	1		4	2	3	5	5	4	4	3	3	2	5	5	2	2	3	1	3	2	2	1	1	1	1	1	2	9		1	1	1	1	2	1		9	-1.86045
5	1	2	1	0	0	0	0	1	0	0	0	3	2	4	2	2	5	5	4	4	3	2	2	2	2	3	2	3	1	2	2	2	1	1	1	1	1	2	9		1	1	1	1	2	1		9	-1.86045
5	0	2	1	1	1	0	0	1	0	0	0	2	1	1	1	4	4	5	5	5	5	4	4	5	5	4	1	3	1	1	1	3	1	2	2	2	2	3	20140900	2	1		1	1	1	0	41	2	-0.112582
5	1	2	1	1	1	0	0	1	0	0	0	3	1	3	5	1	4	5	5	5	4	4	4	4	3	3	3	1	3	4	3	2	3	3	3	2	2	4	20140000	2	2	3	1	1	1	0	34	1	-0.112582
5	1	2	1	1	0	0	1	1	1	0	0	2	3	3	3	5	5	5	5	5	4	2	2	5	4	4	5	2	3	2	2	2	1	2	1	1	2	2	20130000	2	1		1	3	1	0	34	1	0.38501
5	1	2	1	1	1	0	0	1	0	0	0	2	1	4	4	5	5	5	4	4	3	4	4	2	3	2	3	4	3	2	1	2	3	2	2	2	2	3	20120000	1	1		1	3	2	1	36	3	-0.112582
5	0	2	1	1	1	0	1	1	1	1	0	2	1	1	4	5	5	4	5	5	5	2	2	2	2	3	2	3	1	4	1	3	1	2	1	1	1	3	20130000	2	2	2	2	3	1	0	54	1	1.03788
5	0	2	1	1	1	0	0	1	0	0	1	2	1	5	4	4	5	4	3	5	5	2	2	4	2	4	3	2	2	3	3	2	1	2	1	1	1	2	20130000	2	1		2	1	1	0	61	1	-0.112582
5	0	2	1	1	0	0	0	1	0	0	0	2	2	1	4	1	4	5	5	5	4	2	2	5	4	2	5	3	1	3	1	2	1	1	1	1	1	2	20140000	2	1		1	2	2	1	32	9	-0.765448
5	0	2	1	0	0	0	0	1	0	0	0		3	4	2		5	5	4	4	3	2	2	5	2	3	2	3	1	2	2	2	1	1	1	1	1	2	9		1	1	1	1	1	0		1	-1.86045
5	0	2	1	0	0	0	1	1	0	0	0	1	2	4	2	2	5	5	4	4	2	2	2	5	2	3	2	3	1	2	2	2	1	1	1	1	1	2	9		1	1	1	1	2	1		9	-1.36409
5	1	2	1	1	0	0	0	1	0	0	0	1	2	2	2	2	5	5	4	4	3	2	2	5	2	2	2	3	1	2	2	2	1	1	1	1	1	2	9		1	1	1	1	1	0		1	-0.765448
5	0	2	1	1	0	0	0	0	0	0	0	2	1	3	5	5	5	5	5	5	5	2	2	1	1	2	2	1	3	1	1	2	1	1	2	2	2	3	20130000	2	1		1	2	1	0	31	3	-1.77956
5	1	3	1	1	1	0	0	1	0	0	0	2	3	3	4	3	4	4	4	3	3	2	2	3	4	3	2	4	1	1	1	3	3	1	3	1	1	1	9	2	1		2	3	1	0		9	-0.112582
5	0	3	1	0	0	0	0	1	0	0	1	2	2	2	5	5	5	5	4	5	5	2	1	2	5	2	5	3	1	3	1	2	1	1	1	1	1	4	9	2	1		1	3	1	0	38	1	-1.86045
5	1	3	1	1	1	0	0	0	0	0	0	2	1	3	4	4	4	4	4	4	3	2	2	3	2	2	2	3	1	2	2	2	1	1		3	1	3	9	1	1		1	3	2	1	33	9	-1.1267
5	0	3	1	1	0	0	0	1	0	0	0	3	1	1	3	4	5	5	1	1	1	2	2	1	4	5	5	3	1	2	1	2	1	1	1	1	1	1	9	2	1		1	1	1	0	36	1	-0.765448
5	0	3	1	1	1	0	0	1	0	0	0	2	1	3	4	5	5	4	4	5	3	2	2	4	3	2	3	3	2	4	1	2	2	2	1	2	2	4	20130000	1	1		1	1	1	0	30	9	-0.112582
5	1	3	1	0	0	0	0	0	0	0	0	2	1	2	1	4	4	3	2	1	4	2	2	5	2	3	2	2	2	2	3	2	1	1	1	1	1	4	9		2	3	1	1	1	0	31	1	-2.87457
5	0	3	1	1	1	1	1	1	0	0	0	1	1	3	5	4	4	4	3	5	4	2	2	3	2	1	4	1	3	4	1	2	1	2	1	2	2	4	9		2	1	2	1	1	0	28	1	1.06781
5	1	3	1	0	0	1	1	1	0	0	0	1	3	3	4	4	5	5	4	3	3	2	2	3	4	3	4	3	1	3	2	2	1	3	1	3	1	3	20140000	2	3	5	2	2	3	1	17	4	-0.680053
5	0	3	1	1	0	0	0	1	1	0	0	3	1	3	4	5	5	5	4	5	3	3	2	3	5	3	5	3	1	4	1	2	1	1	1	1	1	2	9	1	1		1	1	1	0	36	3	-0.111352
5	0	3	1	1	1	0	0	1	0	0	0	2	3	3	4	5	5	5	5	5	4	2	2	5	3	2	2	2	3	4	1	2	2	2	1	1	2	2	9	1	1		1	1	1	0	33	1	-0.112582
5	0	3	1	1	0	0	0	1	0	0	0	2	1	3	4	4	4	4	4	5	3	4	4	4	1	1	1	2	2	3	1	2	2	2	2	1	1	4	9			2	1	2	1	0	30	2	-0.765448
5	1	3	1	1	0	0	0	1	0	0	0	2	2	3	4	4	4	4	4	5	3	4	4	4	1	1	1	2	2	3	1	2	2	2	2	1	1	4	9		2	2	1	2	1	0	30	9	-0.765448
5	1	3	1	1	0	0	1	1	1	0	1	2	1	1	5	4	4	4	2	3	2	3	2	2	1	4	4	2	2	1	1	2	2	2	3	2	2	2	20131015	2	1		3	1	1	0	48	2	0.38501
5	1	3	1	1	0	0	0	1	0	0	0	2	1	3	1	1	1	5	4	5	4	2	2	4	2	1	2	1	1	3	2	2	2	2	2	2	2	2	20130000	2	1		1	1	2	1	36	9	-0.765448
5	1	3	1	1	0	1	0	1	1	0	0	1	2	1	5	5	5	5	4	5	3	2	4	3	5	4	4	4	1	4	2	3	1		2	2	2	3	9	4	1		2	2	1	0		9	0.572681
5	0	3	1	1	0	0	0	1	0	0	1	2	1	1	4	1	4	4	4	4	3	4	4	4	3	3	4	2	3	2	1	2	1	1	1	2	2	2	20130000	2	2	1	1	2	1	0	45	1	-0.765448
5	1	3	1	1	1	1	1	1	0	0	0	3	1	3	4	1	4	3	4	4	3	4	4	3	3	4	4	1	3	4	1	2	3	3	3	3	3	2	20100000	1	1		1	3	2	1	44	3	1.06781
5	1	4	1	1	0	0	0	1	0	0	0	2	1	3	5	5	5	4	4	5	3	2	3	5	5	2	4	3	1	2	3	1	2	2	1	2	1	3	20130000	2	1		1	3	1	0	35	9	-0.765448
5	0	4	1	0	0	0	0	1	0	0	0	2	1	3	4	4	4	5	4	3	3	2	2	4	2	3	1	3	3	1	2	2	2	2	3	2	2	4	9	2	2		1	1	1	0	31	1	-1.86045
5	1	4	1	1	0	0	1	1	0	0	1	2	1	2	4	4	4	4	4	4	4	2	2	5	2	1	2	3	2	2	2	2	2	2	2	2	2	4	9		2	3	1	1	1	0	22	5	-0.269086
5	0	4	1	1	1	0	1	1	0	0	1		3	3	4	5	4	5	5	5		2	2	5	5	1	5	2	1	2	1	2	2	2	2	2	2	3	9		2	3	2	1	2	1	56	5	0.383781
5	1	4	1	1	1	0	0	1	1	0	1	2	2	3	1	4	4	2	4	4		2	2	3	4	1	4	3	2	4	1	2	2	2	2	2	2	4	9		2	5	1	1	2	1	38	9	0.541515
5	0	4	1	1	1	0	0	1	0	0	0	2	3	2	5	5	5	5	5	5	4	2	2	5	4	4	4	3	1	1	3	1		1	1	1	1	1	20141016	2	1		1	3	1	0		3	-0.112582
5	0	4	1	1	1	0	0	1	0	0	1	2	1	4	4	5	5	5	4	5	3	4	4	2	3	2	3	4	3	3	1	2	3	2	2	2	2	3	20120000	1	1		1	3	2	1	36	3	-0.112582
5	1	4	1	1	0	0	0	1	1	0	1	3	2	4	2	1	4	4	4	4	3	2	2	3	3	3	3	1	2	2	2	2	1	2	1	2	2	3	20130000	1	1	1	1	1	1	0	39	1	-0.111352
5	1	4	1	1	1	0	0	1	1	0	0	2	2	2	4	5	4	4	4	5	4	2	2	4	3	3	4	3	1	4	1	3	1	1	1	1	1	3	20130000	1	1		1	2	1	0	40	2	0.541515
5	1	4	1	0	0	0	1	1	1	0	0	2	3	3	3	4	4	3	2	5	3	2	2	1	4	2	4	4	1	4	1	3	1	1	1	1	1	2	20130000	2	1		2	2	1	0	40	1	-0.70999
5	0	4	1	1	1	0	0	1	0	0	0	2	1	3	2	4	4	4	4	4	5	2	2	5	4	3	3	4	1	2	1	2	1	1	1	2	1	4	9		1		1	1	1	0	35	1	-0.112582
5	1	4	1	1	1	0	0	1	0	0	0	2	3	2	5	5	5	5	4	5	4	2	2	5	4	2	3	3	1	2	3	2	2	2	1	2	2	4	9		1		1	3	2	1		3	-0.112582
5	1	4	1	1	0	0	0	1	0	0	0	2	1	3	5	5	5	5	1	5		2	2	5	4	3	4	4	1	1	3	2	1	2	1	2	2	3	9	2	1		1	3	2	1	46	9	-0.765448
5	0	4	1	1	0	0	0	1	0	0	0	3	1	4	5	4	4	3	5	4	4	2	2	2	3	2	2	3	2	3	3	2	1	2	1	3	2	3	9	1	1	1	1	1	1	0	39	3	-0.765448
5	0	4	1	1	1	0	0	1	0	0	0	2	1	1	1	4	4	5	5	5	5	4	4	5	5	4	1	3	3	1	1	3	1	2	2	2	2	3	20130000	2	1		1	1	1	0	41	2	-0.112582
5	0	4	1	1	0	0	0	1	0	0	0	2	1	1	5	5	2	2	2	2	2	2	2	2	2	2	2	3	2	3	3	1	1	1	1	1	1	2	9	4	1		1	1	1	0		9	-0.765448
5	0	4	1	1	0	1	0	1	0	0	0	1	1	5	5	5	5	5	5	5	3	2	2	4	3	3	3	1	3	1	2	2	1	2	1	2	1	3	9	2	2	1	1	1	1	0		2	-0.081415
5	0	4	1	1	0	0	0	1	0	0	0	3	1	3	4	5	5	3	2	3	3	2	2	3	2	2	2	1	3	2	1	2	3	2	1	2	2	4	9		2		2	3	1	0	33	1	-0.765448
5	1	4	1	1	1	0	0	1	0	0	1	2	1	5	4	5	5	5	5	5	4	2	2	4	1	1	2	2	2	1	1	2	1	2	1	1	1	3	9	1	2	1	1	1	1	0	37	1	-0.112582
5	1	4	1	1	1	0	0	1	0	0	1	2	1	5	5	5	5	4	5	5	4	2	2	4	1	2	2	3	1	4	1	3	1	1	1	1	1	3	9	1	1	1	1	2	1	0		1	-0.112582
5	0	4	1	0	0	0	1	1	0	0	1	2	2	4	2	2	5	5	4	4	3	2	2	5	2	3	2	3	1	2	2	2	1	1	1	1	1	4	9		2	1	1	1	1	0	34	1	-1.36409
5	0	4	1	1	0	0	0	1	0	0	1	3	1	3	5	5	5	5	5	5	4	2	2	5	4	2	5	3	1	3	1	2	2	1	1	1	1	2	20130000	2	2	3	1	1	2	1	50	9	-0.765448
5	1	4	1	1	1	0	0	1	0	0	0	2	1	3	4	5	5	4	4	5	3	2	2	5	3	3	2	3	2	4	1	2	2	2	1	2	2	4	20110000	1	1		1	1	1	0	30	9	-0.112582
5	1	4	1	1	1	0	0	1	0	0	0	2	1	4	1	4	5	5	3	2	4	5	4	3	5	2	2	3	1	3	2	2	1	2	1	2	2	3	20120423	4	1		1	3	3	1	28	2	-0.112582
5	1	4	1	0	0	1	1	1	0	0	0	1	3	3	4	4	5	5	4	3	3	2	2	3	4	3	4	3	1	3	2	2	1	3	1	3	1	3	20140000	2	3	5	2	2	3	1	17	4	-0.680053
5	1	4	1	1	0	0	1	1	0	0	0	1	1	3	4	5	5	5	5	5	4	2	2	2	3	3	2	2	3	1	2	2	1	1	1	1	2	3	20130000	2	1		2	1	1	0	34	1	-0.269086
5	1	4	1	1	1	0	1	1	0	0	0	3	3	2	3	3	3	3	3	5	4	5	3	5	4	5	4	3	3	2	3	3	3	3	2	3	2	3	9	3	3	4	2	1	2	1	48	9	0.383781
5	1	4	1	0	0	0	0	0	0	0	0	3	1	3	4	5	5	5	5	4	3	2	2	5	2	5	2	1	2	2	1	2	2	3	1	1	1	1	20130000	2	1		1	1	2	1	52	9	-2.87457
5	0	4	1	1	0	0	1	1	0	0	1	2	1	3	4	1	4	4	4	5	4	2	2	4	4	2	2	3	1	3	2	2	1	1	1	1	1	2	20130000	1	1	5	1	2	1	0	30	1	-0.269086
5	0	4	1	1	1	0	0	1	0	0	0	2	1	1	4	1	5	5	5	5	4	2	2	4	5	2	2	3	1	1	1	2	1	1	1	1	1	1	20130000	1	1	1	1	2	1	0	40	1	-0.112582
5	0	4	1	1	0	0	1	1	0	0	0	2	1	4	4	4	4	4	4	4	4	4	4	5	5	4	4	4	1	1	1	2	1	1	1	1	1	3	20140425	1	1		1	1	1	0	46	1	-0.269086
5	0	5	1	0	0	0	0	1	0	0	1	2	1	3	4		3	3	3	3	4	4	4	5	3	3	4	4	1	2	1	1	1	2	3	2	2	3	9	2	1	1	1	3	2	1	53	9	-1.86045
5	1	5	1	1	1	1	1	1	0	0	0	3	3	3	4	3	3	4	4	4	3	4	4	3	3	4	3	1	3	4	1	2	3	3	3	3	3	2	20100000	1	1	5	1	3	2	1	44	3	1.06781
5	0	5	1	0	0	0	0	0	0	0	0	2	3	3	4	3	5	5	5		3	2	2	3	3	2	2	4	1	4	3	2	2	2	2	2	2	4	9		2	2	2	3	1	0		1	-2.87457
5	0	5	1	1	1	0	0	1	1	0	1	1	1	5	5	5	5	5	5	4	4	3	2	5	5	3	5	3	1	4	1	2	1	1	1	1	1	3	20130425	1	1		1	1	1	0	35	3	0.541515
5	0	5	1	1	0	0	1	1	0	0	0	2	3	3	5	5	5	5	5	5	4	2	2	5	4	3	5	3	3	2		2	1	2	1	1	2	2	9	2	1		1	3	1	0	34	1	-0.269086
5	0	5	1	1	0	0	1	1	1	0	0	2	1	1	2	5	5	4	2	4	2	2	2	5	4	2	4	3	1	2	1	2	1	1	1	1	1	3	9	1	1		1	1	2	1	65	9	0.38501
5	0	5	1	0	0	0	0	0	0	0	0	2	1	5	5	4	4	5	4	4	4	2	2	4	5	1	4	3	1	4	1	2	2	1	1	2	2	2	9	1	1		1	3	1	0	32	9	-2.87457
5	1	5	1	1	1	0	0	1	0	0	1	2	2	3	4	4	4	4	4	4	3	2	4	5	4	1	4	3	1	2	1	2	1	1	3	2	2	2	20130000	2	2	5	1	1	3	0	67	1	-0.112582
5	1	5	1	1	1	0	1	1	0	1	1	2	1	1	5	1	4	5	4	5	4	4	2	4	5	4	5	3	2	1	1	2	1	1	1	1	1	3	9	3	1	2	1	1	2	1	42	9	0.383781
5	0	5	1	1	1	0	0	1	0	0	1	2	3	3	4	2		5	4	3	5	4	2	3	4	3	3	3	1	3	2	2	1	1	1	1	2	2	9	1	3	5	1	3	2	1	54	9	-0.112582
5	1	5	1	1	1	0	0	1	0	0	1	2	3	3	5	3	5	5	4	4	4	5	4	5	4	2	4	3	3	3	3	2	2	2	2	2	2	4	9	2	1	1	1	3	2	1	55	9	-0.112582
3	0	1	1	1	1	1	0	1	1	0	0	2	1	3	1	3	4	3	4	3	2	3	5	5	3	2	4	3	1	2	3	2	1	2	1	1	1	1	20130000	1	1		2	1	3	1		4	1.22555
3	1	1	1	1	1	0	1	1	1	1	0	1	1	3	5	5	5	4	4	5	3	5	4	3	2	2	5	2	1	1	1	2	1	1	1	1	1	2	20120000	4	1		1	3	1	0	34	2	1.03788
3	1	1	1	1	0	0	1	1	0	0	1	2	1	4	5	2	1	3	2	1	1	3	2	1	1	2	2	1	3	1	1	3	3	2	2	2	2	4	9		3	1	2	2	1	0	23	1	-0.269086
3	1	1	1	1	1	0	1	1	1	0	1	2	1	3	4	5	4	3	5	3	3	2	2	2	2	2	3	2	2	1	3	2	2	2	3	2	2	4	20130000	1	1		1	1	2	1	30	2	1.03788
3	1	1	1	1	0	1	0	1	0	0	1	1	1	4	5	5	5	5	5	5	4	2	2	5	2	1	4	2	1	1	2	2	1	1	2	1	2	4	20130000	2	2	1	1	1	1	0	29	1	-0.081415
3	0	1	1	1	0	0	1	0	0	0	1	1	1	3	1	2	4	1	2	1	4	1	1	5	5	3	4	2	1	3	1	1	1	1	1	1	1	4	20140415	1	1		1	1	1	0	38	1	-1.2832
3	1	1	1	1	1	1	0	1	1	0	0	2	1	4	4	4	4	4	4	4	4	2	2	4	4	3	3	3	1	2	1	2	1	1	2	1	1	3	20140720	1	1		1	1	1	0	27	1	1.22555
3	0	2	1	1	1	1	0	1	0	0	0	1	1	5	5	5	5	5	5	5	5	2	2	2	2	1	3	2	2	3	2	2	1	1	1	1	1	4	9		1		1	1	1	0	41	2	0.571452
3	1	2	1	1	1	0	0	1	0	0	0	2	1	3	4	3	4	5	4	5	4	2	2	4	4	1	2	2	1	1	1	2	1	1	1	1	1	2	20130000	2	1	1	1	1	1	0	32	1	-0.112582
3	0	2	1	1	1	0	0	1	0	0	0	1	1	3	5	5	5	5	5	5	2	2	2	5	5	3	4	3	1	3	1	2	1	1	1	1	1	3	20130000	2	1		1	1	1	0	35	3	-0.112582
3	0	2	1	1	1	0	1	1	1	0	0	2	2	3	3	4	5	5	5	5	3	4	2	5	1	3	5	2	1	2	1	1	1	2	2	1	3	2	20130000	2	3	2	1	1	1	0	37	1	1.03788
3	0	2	1	1	0	0	1	1	0	0	1	2	1	4	4	5	3	4	4	4	4	2	2	4	3	2	3	1	2	2	1	2	2	2	3	1	2	3	20120000	1	1		1	1	1	0	42	9	-0.269086
3	0	2	1	1	1	0	1	1	1	0	1	2	1	3	4	5	4	3	5	3	3	2	2	2	2	2	3	2	2	3	3	2	2	2	3	2	3	4	20120000	1	1		1	1	2	1	30	2	1.03788
3	0	2	1	1	0	0	0	1	1	0	0	2	1	4	2	5	5	2	4	3	5	3	3	5	3	1	2	2	3	1	1	3	3	3	3	3	3	3	20130810	2	1		1	1	1	0		9	-0.111352
3	0	2	1	1	0	0	0	1	0	0	0	2	2	3	4	3	3	4	4	4	3	2	2	3	2	4	4	3	1	4	2	2	1	1	1	1	1	3	20130412	1	1		1	2	2	1	32	9	-0.765448
3	0	3	1	1	1	0	1	1	0	0	0	1	1	5	5	1	4	5	4	2	4	2	2	2	2	2	2	3	2	2	2	2	1	1	1	1	1	2	20130000	2	1		2	1	1	0		1	0.383781
3	1	3	1	1	1	1	0	1	0	0	0	2	1	5	5	4	5	5	5	3	1	5	5	4	2	1	1	1	2	1	2	2	2	2	2	2	2	2	20140603	4	1	2	1	2	2	1	41	9	0.571452
3	0	3	1	1	1	1	0	1	0	0	0	2	1	4	4	4	4	4	4	4	4	2	2	4	4	3	3	3	1	2	1	2	1	1	2	1	1	3	9		1		1	1	1	0	38	1	0.571452
3	1	3	1	1	0	0	0	1	0	0	0	2	1	5	4	5	5	4	3	3	3	2	2	2	3	1	2	3	1	2	1	2	1	1	1	1	1	2	20140000	2	1		1	1	1	0	31	1	-0.765448
3	1	3	1	1	1	0	0	1	1	0	0	1	1	3	4	4	4	4	4	4		2	2	2	4	2	4	3	3	2	1	2	1	3	1	1	3	2	20130415		1		1	1	2	1	40	2	0.541515
3	0	3	1	1	1	0	0	1	0	0	1	1	1	4	4	5	5	5	5	5	3	2	2	3	4	3	2	3	1	3	1	2	1	1	1	1	2	2	9	3	1		1	2	2	1	35	2	-0.112582
3	0	3	1	1	1	1	0	1	0	0	0	1	1	5	5	1	5	5	5	5	4	2	2	5	5	2	5	3	1	1	1	2	1	2	1	2	2	4	20110000	2		3	1	1	1	0	29	9	0.571452
3	0	3	1	1	0	0	1	1	0	0	0	1	1	2	1	1	1	1	1	1	1	2	2	1	5	2	3	3	1	3	1	2	1	1	1	1	1	3	20140828	1	1		1	2	1	0	37	2	-0.269086
3	1	3	1	1	1	0	0	1	0	0	0	2	1	4	5	4	5	4	4	4	4	2	2	4	4	3	3	3	2	2	1	2	2	2	1	2	2	3	9	1	1		1	1	2	1	42	2	-0.112582
3	1	3	1	1	1	1	0	1	1	0	0	1	1	1	4	4	4	4	4	4	4	2	2	4	2	2	4	2	2	2	2	2	2	2	2	2	2	3	20130000	2	1		1	1	2	1	48	2	1.22555
3	0	4	1	1	1	0	0	1	0	1	1	2	1	4	5	4	4	5	4	4	3	2	2	2	3	1	1	4	1	2	2	2	1	1	2	1	1	2	20140813	1	1		1	2	1	0	39	1	-0.112582
3	1	4	1	1	1	0	1	1	0	0	0	2	2	1	4	5	5	5	4	4	3	2	2	5	4	3	3	2	2	2	1	2	2	2	2	2	2	2	20130205	4	1	5	1	3	2	1	46	2	0.383781
3	1	4	1	1	0	0	0	0	0	0	0	1	1	3	4	5	5	5	5	5	2	2	2	2	2	3	4	3	1	2	1	2	1	1	1	1	1	2	20121115	2	1		1	1	1	0	28	9	-1.77956
3	0	4	1	1	0	0	1	1	0	0	0	3	1	5	5	1	3	1	4	5	3	2	2	5	5	2	4	3	1	3	1	2	1	1	2	1	1	4	9		2		1	2	1	0		1	-0.269086
3	0	4	1	0	0	0	0	0	0	0	0	2	2	1	4	5	5	5	5	4	2	2	2	2	2	3	4	3	1	2	1	2	1	1	1	1	1	2	20130000		1	1	1	1	2	1	30	9	-2.87457
3	0	4	1	1	0	0	0	0	0	0	0	2	1	5	5	1	5	5	5	5	4	4	2	5	5	2	5	4	1	1	1	2	1	1	1	1	1	4	9	2	1	2	1	1	1	0	36	1	-1.77956
3	0	5	1	1	0	0	1	1	1	0	0	2	2	4	5	2	2	5	3	4	5	2	3	4	2	2	4	4	1	3	1	2	1	1	2	1	1	2	20120000		1		1	2	1	0	38	1	0.38501
3	0	5	1	1	1	0	1	1	0	0	0	2	1	3	5	5	5	4	4	4		2	2	3	2	2	2	1	3	4	1	3	2	1	1	1	1	3	9		1		1	3	2	1	41	2	0.383781
3	0	5	1	1	1	0	0	1	0	0	0	1	1	3		4	4	4	3	3	1			1	1	1	1	2	1	3	1	1	1	1	1	1	1	1	20140910	4	1	1	1	1	1	0	44	2	-0.112582
3	0	3	1	1	1	0	0	1	0	0	0	1	1		1	1	4	1	1	1	3	2	2	3	1	4	4	2	3	2	1	3	3	1	1	1	1	1	20130520	4	1		1	1	1	0	44	2	-0.112582
[truncated: 1 more columns]
